# Supplementary material for: Strand‐specific, high‐resolution mapping of modified RNA polymerase II
Source: Mol Syst Biol. 2016 Jun 10;12(6):874. doi: 10.15252/msb.20166869 (PMC4915518; doi:10.15252/msb.20166869)
Supplement: Supplementary file 4 — Code EV1 [file MSB-12-874-s004.zip]

Archive with 473 entries (467 files):
- HMM_code/
- HMM_code/.DS_Store
- HMM_code/HMMall/
- HMM_code/HMMall/.DS_Store
- HMM_code/HMMall/HMM/
- HMM_code/HMMall/HMM/.DS_Store
- HMM_code/HMMall/HMM/dhmm_em.m
- HMM_code/HMMall/HMM/dhmm_em_demo.m
- HMM_code/HMMall/HMM/dhmm_em_online.m
- HMM_code/HMMall/HMM/dhmm_em_online_demo.m
- HMM_code/HMMall/HMM/dhmm_logprob.m
- HMM_code/HMMall/HMM/dhmm_logprob_brute_force.m
- HMM_code/HMMall/HMM/dhmm_logprob_path.m
- HMM_code/HMMall/HMM/dhmm_sample.m
- HMM_code/HMMall/HMM/dhmm_sample_endstate.m
- HMM_code/HMMall/HMM/fixed_lag_smoother.m
- HMM_code/HMMall/HMM/fixed_lag_smoother_demo.m
- HMM_code/HMMall/HMM/fwdback.m
- HMM_code/HMMall/HMM/fwdback_xi.m
- HMM_code/HMMall/HMM/fwdprop_backsample.m
- HMM_code/HMMall/HMM/gausshmm_train_observed.m
- HMM_code/HMMall/HMM/mc_sample.m
- HMM_code/HMMall/HMM/mc_sample_endstate.m
- HMM_code/HMMall/HMM/mdp_sample.m
- HMM_code/HMMall/HMM/mhmm_em.m
- HMM_code/HMMall/HMM/mhmm_em_demo.m
- HMM_code/HMMall/HMM/mhmm_logprob.m
- HMM_code/HMMall/HMM/mhmm_sample.m
- HMM_code/HMMall/HMM/mhmmParzen_train_observed.m
- HMM_code/HMMall/HMM/mk_leftright_transmat.m
- HMM_code/HMMall/HMM/mk_rightleft_transmat.m
- HMM_code/HMMall/HMM/pomdp_sample.m
- HMM_code/HMMall/HMM/publishHMM.m
- HMM_code/HMMall/HMM/README.txt
- HMM_code/HMMall/HMM/testHMM.m
- HMM_code/HMMall/HMM/transmat_train_observed.m
- HMM_code/HMMall/HMM/viterbi_path.m
- HMM_code/HMMall/KPMstats/
- HMM_code/HMMall/KPMstats/.DS_Store
- HMM_code/HMMall/KPMstats/beta_sample.m
- HMM_code/HMMall/KPMstats/chisquared_histo.m
- HMM_code/HMMall/KPMstats/chisquared_prob.m
- HMM_code/HMMall/KPMstats/chisquared_readme.txt
- HMM_code/HMMall/KPMstats/chisquared_table.m
- HMM_code/HMMall/KPMstats/clg_Mstep.m
- HMM_code/HMMall/KPMstats/clg_Mstep_simple.m
- HMM_code/HMMall/KPMstats/clg_prob.m
- HMM_code/HMMall/KPMstats/cond_indep_fisher_z.m
- HMM_code/HMMall/KPMstats/condgauss_sample.m
- HMM_code/HMMall/KPMstats/condGaussToJoint.m
- HMM_code/HMMall/KPMstats/condgaussTrainObserved.m
- HMM_code/HMMall/KPMstats/convertBinaryLabels.m
- HMM_code/HMMall/KPMstats/cwr_demo.m
- HMM_code/HMMall/KPMstats/cwr_em.m
- HMM_code/HMMall/KPMstats/cwr_predict.m
- HMM_code/HMMall/KPMstats/cwr_prob.m
- HMM_code/HMMall/KPMstats/cwr_readme.txt
- HMM_code/HMMall/KPMstats/cwr_test.m
- HMM_code/HMMall/KPMstats/dirichlet_sample.m
- HMM_code/HMMall/KPMstats/dirichletpdf.m
- HMM_code/HMMall/KPMstats/dirichletrnd.m
- HMM_code/HMMall/KPMstats/distchck.m
- HMM_code/HMMall/KPMstats/eigdec.m
- HMM_code/HMMall/KPMstats/est_transmat.m
- HMM_code/HMMall/KPMstats/fit_paritioned_model_testfn.m
- HMM_code/HMMall/KPMstats/fit_partitioned_model.m
- HMM_code/HMMall/KPMstats/gamma_sample.m
- HMM_code/HMMall/KPMstats/gaussian_prob.m
- HMM_code/HMMall/KPMstats/gaussian_sample.m
- HMM_code/HMMall/KPMstats/histCmpChi2.m
- HMM_code/HMMall/KPMstats/KLgauss.m
- HMM_code/HMMall/KPMstats/linear_regression.m
- HMM_code/HMMall/KPMstats/logist2.m
- HMM_code/HMMall/KPMstats/logist2Apply.m
- HMM_code/HMMall/KPMstats/logist2ApplyRegularized.m
- HMM_code/HMMall/KPMstats/logist2Fit.m
- HMM_code/HMMall/KPMstats/logist2FitRegularized.m
- HMM_code/HMMall/KPMstats/logistK.m
- HMM_code/HMMall/KPMstats/logistK_eval.m
- HMM_code/HMMall/KPMstats/marginalize_gaussian.m
- HMM_code/HMMall/KPMstats/matrix_normal_pdf.m
- HMM_code/HMMall/KPMstats/matrix_T_pdf.m
- HMM_code/HMMall/KPMstats/mc_stat_distrib.m
- HMM_code/HMMall/KPMstats/mixgauss_classifier_apply.m
- HMM_code/HMMall/KPMstats/mixgauss_classifier_train.m
- HMM_code/HMMall/KPMstats/mixgauss_em.m
- HMM_code/HMMall/KPMstats/mixgauss_init.m
- HMM_code/HMMall/KPMstats/mixgauss_Mstep.m
- HMM_code/HMMall/KPMstats/mixgauss_prob.m
- HMM_code/HMMall/KPMstats/mixgauss_prob_test.m
- HMM_code/HMMall/KPMstats/mixgauss_sample.m
- HMM_code/HMMall/KPMstats/mk_unit_norm.m
- HMM_code/HMMall/KPMstats/mkPolyFvec.m
- HMM_code/HMMall/KPMstats/multinomial_prob.m
- HMM_code/HMMall/KPMstats/multinomial_sample.m
- HMM_code/HMMall/KPMstats/multipdf.m
- HMM_code/HMMall/KPMstats/multirnd.m
- HMM_code/HMMall/KPMstats/normal_coef.m
- HMM_code/HMMall/KPMstats/partial_corr_coef.m
- HMM_code/HMMall/KPMstats/parzen.m
- HMM_code/HMMall/KPMstats/parzen_fit_select_unif.m
- HMM_code/HMMall/KPMstats/parzenC.c
- HMM_code/HMMall/KPMstats/parzenC.dll
- HMM_code/HMMall/KPMstats/parzenC.mexglx
- HMM_code/HMMall/KPMstats/parzenC_test.m
- HMM_code/HMMall/KPMstats/pca.m
- HMM_code/HMMall/KPMstats/README.txt
- HMM_code/HMMall/KPMstats/rndcheck.m
- HMM_code/HMMall/KPMstats/sample.m
- HMM_code/HMMall/KPMstats/sample_discrete.m
- HMM_code/HMMall/KPMstats/sample_gaussian.m
- HMM_code/HMMall/KPMstats/standardize.m
- HMM_code/HMMall/KPMstats/student_t_logprob.m
- HMM_code/HMMall/KPMstats/student_t_prob.m
- HMM_code/HMMall/KPMstats/test_dir.m
- HMM_code/HMMall/KPMstats/unidrndKPM.m
- HMM_code/HMMall/KPMstats/unif_discrete_sample.m
- HMM_code/HMMall/KPMstats/weightedRegression.m
- HMM_code/HMMall/KPMtools/
- HMM_code/HMMall/KPMtools/approx_unique.m
- HMM_code/HMMall/KPMtools/approxeq.m
- HMM_code/HMMall/KPMtools/argmax.m
- HMM_code/HMMall/KPMtools/argmin.m
- HMM_code/HMMall/KPMtools/asdemo.html
- HMM_code/HMMall/KPMtools/asdemo.m
- HMM_code/HMMall/KPMtools/asort.m
- HMM_code/HMMall/KPMtools/assert.m
- HMM_code/HMMall/KPMtools/assign_cols.m
- HMM_code/HMMall/KPMtools/assignEdgeNums.m
- HMM_code/HMMall/KPMtools/axis_pct.m
- HMM_code/HMMall/KPMtools/bipartiteMatchingDemo.m
- HMM_code/HMMall/KPMtools/bipartiteMatchingDemoPlot.m
- HMM_code/HMMall/KPMtools/bipartiteMatchingHungarian.m
- HMM_code/HMMall/KPMtools/bipartiteMatchingIntProg.m
- HMM_code/HMMall/KPMtools/block.m
- HMM_code/HMMall/KPMtools/cell2num.m
- HMM_code/HMMall/KPMtools/centeringMatrix.m
- HMM_code/HMMall/KPMtools/chi2inv.m
- HMM_code/HMMall/KPMtools/choose.m
- HMM_code/HMMall/KPMtools/collapse_mog.m
- HMM_code/HMMall/KPMtools/colmult.c
- HMM_code/HMMall/KPMtools/colmult.mexglx
- HMM_code/HMMall/KPMtools/compute_counts.m
- HMM_code/HMMall/KPMtools/computeROC.m
- HMM_code/HMMall/KPMtools/conf2mahal.m
- HMM_code/HMMall/KPMtools/cross_entropy.m
- HMM_code/HMMall/KPMtools/dirKPM.m
- HMM_code/HMMall/KPMtools/div.m
- HMM_code/HMMall/KPMtools/draw_circle.m
- HMM_code/HMMall/KPMtools/draw_ellipse.m
- HMM_code/HMMall/KPMtools/draw_ellipse_axes.m
- HMM_code/HMMall/KPMtools/em_converged.m
- HMM_code/HMMall/KPMtools/entropy.m
- HMM_code/HMMall/KPMtools/exportfig.m
- HMM_code/HMMall/KPMtools/extend_domain_table.m
- HMM_code/HMMall/KPMtools/factorial.m
- HMM_code/HMMall/KPMtools/filepartsLast.m
- HMM_code/HMMall/KPMtools/find_equiv_posns.m
- HMM_code/HMMall/KPMtools/foptions.m
- HMM_code/HMMall/KPMtools/genpathKPM.m
- HMM_code/HMMall/KPMtools/hash_add.m
- HMM_code/HMMall/KPMtools/hash_del.m
- HMM_code/HMMall/KPMtools/hash_lookup.m
- HMM_code/HMMall/KPMtools/hsvKPM.m
- HMM_code/HMMall/KPMtools/hungarian.m
- HMM_code/HMMall/KPMtools/image_rgb.m
- HMM_code/HMMall/KPMtools/imresizeAspect.m
- HMM_code/HMMall/KPMtools/ind2subv.c
- HMM_code/HMMall/KPMtools/ind2subv.m
- HMM_code/HMMall/KPMtools/initFigures.m
- HMM_code/HMMall/KPMtools/installC_KPMtools.m
- HMM_code/HMMall/KPMtools/is_psd.m
- HMM_code/HMMall/KPMtools/is_stochastic.m
- HMM_code/HMMall/KPMtools/isemptycell.m
- HMM_code/HMMall/KPMtools/isposdef.m
- HMM_code/HMMall/KPMtools/isscalarKPM.m
- HMM_code/HMMall/KPMtools/isvectorKPM.m
- HMM_code/HMMall/KPMtools/junk.c
- HMM_code/HMMall/KPMtools/loadcell.m
- HMM_code/HMMall/KPMtools/logb.m
- HMM_code/HMMall/KPMtools/logdet.m
- HMM_code/HMMall/KPMtools/logsum.m
- HMM_code/HMMall/KPMtools/logsum_simple.m
- HMM_code/HMMall/KPMtools/logsum_test.m
- HMM_code/HMMall/KPMtools/logsumexp.m
- HMM_code/HMMall/KPMtools/logsumexpv.m
- HMM_code/HMMall/KPMtools/marg_table.m
- HMM_code/HMMall/KPMtools/marginalize_table.m
- HMM_code/HMMall/KPMtools/matprint.m
- HMM_code/HMMall/KPMtools/max_mult.c
- HMM_code/HMMall/KPMtools/max_mult.m
- HMM_code/HMMall/KPMtools/mexutil.c
- HMM_code/HMMall/KPMtools/mexutil.h
- HMM_code/HMMall/KPMtools/mk_multi_index.m
- HMM_code/HMMall/KPMtools/mk_stochastic.m
- HMM_code/HMMall/KPMtools/mkdirKPM.m
- HMM_code/HMMall/KPMtools/montageKPM.m
- HMM_code/HMMall/KPMtools/montageKPM2.m
- HMM_code/HMMall/KPMtools/montageKPM3.m
- HMM_code/HMMall/KPMtools/mult_by_table.m
- HMM_code/HMMall/KPMtools/myintersect.m
- HMM_code/HMMall/KPMtools/myismember.m
- HMM_code/HMMall/KPMtools/myones.m
- HMM_code/HMMall/KPMtools/myplot.m
- HMM_code/HMMall/KPMtools/myrand.m
- HMM_code/HMMall/KPMtools/myrepmat.m
- HMM_code/HMMall/KPMtools/myreshape.m
- HMM_code/HMMall/KPMtools/mysetdiff.m
- HMM_code/HMMall/KPMtools/mysize.m
- HMM_code/HMMall/KPMtools/mysubset.m
- HMM_code/HMMall/KPMtools/mysymsetdiff.m
- HMM_code/HMMall/KPMtools/myunion.m
- HMM_code/HMMall/KPMtools/nchoose2.m
- HMM_code/HMMall/KPMtools/ncols.m
- HMM_code/HMMall/KPMtools/nonmaxsup.m
- HMM_code/HMMall/KPMtools/normalise.m
- HMM_code/HMMall/KPMtools/normaliseC.c
- HMM_code/HMMall/KPMtools/normaliseC.dll
- HMM_code/HMMall/KPMtools/normalize.m
- HMM_code/HMMall/KPMtools/nrows.m
- HMM_code/HMMall/KPMtools/num2strcell.m
- HMM_code/HMMall/KPMtools/optimalMatching.m
- HMM_code/HMMall/KPMtools/optimalMatchingTest.m
- HMM_code/HMMall/KPMtools/partition_matrix_vec.m
- HMM_code/HMMall/KPMtools/partitionData.m
- HMM_code/HMMall/KPMtools/pca_kpm.m
- HMM_code/HMMall/KPMtools/pca_netlab.m
- HMM_code/HMMall/KPMtools/pick.m
- HMM_code/HMMall/KPMtools/plot_axis_thru_origin.m
- HMM_code/HMMall/KPMtools/plot_ellipse.m
- HMM_code/HMMall/KPMtools/plot_matrix.m
- HMM_code/HMMall/KPMtools/plot_polygon.m
- HMM_code/HMMall/KPMtools/plotBox.m
- HMM_code/HMMall/KPMtools/plotColors.m
- HMM_code/HMMall/KPMtools/plotcov2.m
- HMM_code/HMMall/KPMtools/plotcov3.m
- HMM_code/HMMall/KPMtools/plotgauss1d.m
- HMM_code/HMMall/KPMtools/plotgauss2d.m
- HMM_code/HMMall/KPMtools/plotgauss2d_old.m
- HMM_code/HMMall/KPMtools/plotROC.m
- HMM_code/HMMall/KPMtools/plotROCkpm.m
- HMM_code/HMMall/KPMtools/polygon_area.m
- HMM_code/HMMall/KPMtools/polygon_centroid.m
- HMM_code/HMMall/KPMtools/polygon_intersect.m
- HMM_code/HMMall/KPMtools/previewfig.m
- HMM_code/HMMall/KPMtools/process_options.m
- HMM_code/HMMall/KPMtools/rand_psd.m
- HMM_code/HMMall/KPMtools/README.txt
- HMM_code/HMMall/KPMtools/rectintC.m
- HMM_code/HMMall/KPMtools/rectintLoopC.c
- HMM_code/HMMall/KPMtools/rectintLoopC.dll
- HMM_code/HMMall/KPMtools/rectintLoopC.mexglx
- HMM_code/HMMall/KPMtools/rectintSparse.m
- HMM_code/HMMall/KPMtools/rectintSparseC.m
- HMM_code/HMMall/KPMtools/rectintSparseLoopC.c
- HMM_code/HMMall/KPMtools/rectintSparseLoopC.dll
- HMM_code/HMMall/KPMtools/repmatC.c
- HMM_code/HMMall/KPMtools/repmatC.dll
- HMM_code/HMMall/KPMtools/repmatC.mexglx
- HMM_code/HMMall/KPMtools/rgb2grayKPM.m
- HMM_code/HMMall/KPMtools/rnd_partition.m
- HMM_code/HMMall/KPMtools/rotate_xlabel.m
- HMM_code/HMMall/KPMtools/safeStr.m
- HMM_code/HMMall/KPMtools/sample_discrete.m
- HMM_code/HMMall/KPMtools/sampleUniformInts.m
- HMM_code/HMMall/KPMtools/set_xtick_label.m
- HMM_code/HMMall/KPMtools/set_xtick_label_demo.m
- HMM_code/HMMall/KPMtools/setdiag.m
- HMM_code/HMMall/KPMtools/softeye.m
- HMM_code/HMMall/KPMtools/sort_evec.m
- HMM_code/HMMall/KPMtools/splitLongSeqIntoManyShort.m
- HMM_code/HMMall/KPMtools/sprintf_intvec.m
- HMM_code/HMMall/KPMtools/sqdist.m
- HMM_code/HMMall/KPMtools/strmatch_multi.m
- HMM_code/HMMall/KPMtools/strmatch_substr.m
- HMM_code/HMMall/KPMtools/strsplit.m
- HMM_code/HMMall/KPMtools/subplot2.m
- HMM_code/HMMall/KPMtools/subplot3.m
- HMM_code/HMMall/KPMtools/subsets.m
- HMM_code/HMMall/KPMtools/subsets1.m
- HMM_code/HMMall/KPMtools/subsetsFixedSize.m
- HMM_code/HMMall/KPMtools/subv2ind.c
- HMM_code/HMMall/KPMtools/subv2ind.m
- HMM_code/HMMall/KPMtools/sumv.m
- HMM_code/HMMall/KPMtools/suptitle.m
- HMM_code/HMMall/KPMtools/unaryEncoding.m
- HMM_code/HMMall/KPMtools/wrap.m
- HMM_code/HMMall/KPMtools/xticklabel_rotate90.m
- HMM_code/HMMall/KPMtools/zipload.m
- HMM_code/HMMall/KPMtools/zipsave.m
- HMM_code/HMMall/netlab3.3/
- HMM_code/HMMall/netlab3.3/.DS_Store
- HMM_code/HMMall/netlab3.3/conffig.m
- HMM_code/HMMall/netlab3.3/confmat.m
- HMM_code/HMMall/netlab3.3/conjgrad.m
- HMM_code/HMMall/netlab3.3/consist.m
- HMM_code/HMMall/netlab3.3/Contents.m
- HMM_code/HMMall/netlab3.3/convertoldnet.m
- HMM_code/HMMall/netlab3.3/datread.m
- HMM_code/HMMall/netlab3.3/datwrite.m
[truncated: 173 more entries]
