# Supplementary material for: Strand‐specific, high‐resolution mapping of modified RNA polymerase II
Source: Mol Syst Biol. 2016 Jun 10;12(6):874. doi: 10.15252/msb.20166869 (PMC4915518; doi:10.15252/msb.20166869)
Supplement: Supplementary file 4 — Code EV1 [file MSB-12-874-s004.zip › HMM_code/HMMall/HMM/dhmm_em_demo.m]

O = 3;
Q = 2;

% "true" parameters
prior0 = normalise(rand(Q,1));
transmat0 = mk_stochastic(rand(Q,Q));
obsmat0 = mk_stochastic(rand(Q,O));

% training data
T = 5;
nex = 10;
data = dhmm_sample(prior0, transmat0, obsmat0, T, nex);

% initial guess of parameters
prior1 = normalise(rand(Q,1));
transmat1 = mk_stochastic(rand(Q,Q));
obsmat1 = mk_stochastic(rand(Q,O));

% improve guess of parameters using EM
[LL, prior2, transmat2, obsmat2] = dhmm_em(data, prior1, transmat1, obsmat1, 'max_iter', 5);
LL

% use model to compute log likelihood
loglik = dhmm_logprob(data, prior2, transmat2, obsmat2)
% log lik is slightly different than LL(end), since it is computed after the final M step
