# Supplementary material for: Strand‐specific, high‐resolution mapping of modified RNA polymerase II
Source: Mol Syst Biol. 2016 Jun 10;12(6):874. doi: 10.15252/msb.20166869 (PMC4915518; doi:10.15252/msb.20166869)
Supplement: Supplementary file 4 — Code EV1 [file MSB-12-874-s004.zip › HMM_code/HMMall/HMM/dhmm_em_online_demo.m]

% Example of online EM applied to a simple POMDP with fixed action seq

clear all

% Create a really easy model to learn
rand('state', 1);
O = 2;
S = 2;
A = 2;
prior0 = [1 0]';
transmat0 = cell(1,A);
transmat0{1} = [0.9 0.1; 0.1 0.9]; % long runs of 1s and 2s
transmat0{2} = [0.1 0.9; 0.9 0.1]; % short runs
obsmat0 = eye(2);
	   
%prior0 = normalise(rand(S,1));
%transmat0 = mk_stochastic(rand(S,S));
%obsmat0 = mk_stochastic(rand(S,O));

T = 10;
act = [1*ones(1,25) 2*ones(1,25) 1*ones(1,25) 2*ones(1,25)];
data = pomdp_sample(prior0, transmat0, obsmat0, act);
%data = sample_dhmm(prior0, transmat0, obsmat0, T, 1);

% Initial guess of params
rand('state', 2); % different seed!
transmat1 = cell(1,A);
for a=1:A
  transmat1{a} = mk_stochastic(rand(S,S));
end
obsmat1 = mk_stochastic(rand(S,O));
prior1 = prior0; % so it labels states the same way

% Uniformative Dirichlet prior (expected sufficient statistics / pseudo counts)
e = 0.001;
ess_trans = cell(1,A);
for a=1:A
  ess_trans{a} = repmat(e, S, S);
end
ess_emit = repmat(e, S, O);

% Params
w = 2;
decay_sched = [0.1:0.1:0.9];

% Initialize
LL1 = zeros(1,T);
t = 1;
y = data(t);
data_win = y;
act_win = [1]; % arbitrary initial value
[prior1, LL1(1)] = normalise(prior1 .* obsmat1(:,y));

% Iterate
for t=2:T
  y = data(t);
  a = act(t);
  if t <= w
    data_win = [data_win y];
    act_win = [act_win a];
  else
    data_win = [data_win(2:end) y];
    act_win = [act_win(2:end) a];
    prior1 = gamma(:, 2);
  end
  d = decay_sched(min(t, length(decay_sched)));
  [transmat1, obsmat1, ess_trans, ess_emit, gamma, ll] = dhmm_em_online(...
      prior1, transmat1, obsmat1, ess_trans, ess_emit, d, data_win, act_win);
  bel = gamma(:, end);
  LL1(t) = ll/length(data_win);
  %fprintf('t=%d, ll=%f\n', t, ll);
end

LL1(1) = LL1(2); % since initial likelihood is for 1 slice
plot(1:T, LL1, 'rx-');


% compare with offline learning

if 0
rand('state', 2); % same seed as online learner
transmat2 = cell(1,A);
for a=1:A
  transmat2{a} = mk_stochastic(rand(S,S));
end
obsmat2 = mk_stochastic(rand(S,O));
prior2 = prior0;
[LL2, prior2, transmat2, obsmat2] = dhmm_em(data, prior2, transmat2, obsmat2, ....
					       'max_iter', 10, 'thresh', 1e-3, 'verbose', 1, 'act', act);

LL2 = LL2 / T

end
