# Supplementary material for: Strand‐specific, high‐resolution mapping of modified RNA polymerase II
Source: Mol Syst Biol. 2016 Jun 10;12(6):874. doi: 10.15252/msb.20166869 (PMC4915518; doi:10.15252/msb.20166869)
Supplement: Supplementary file 4 — Code EV1 [file MSB-12-874-s004.zip › HMM_code/HMMall/HMM/dhmm_sample.m]

function [obs, hidden] = dhmm_sample(initial_prob, transmat, obsmat, numex, len)
% SAMPLE_DHMM Generate random sequences from a Hidden Markov Model with discrete outputs.
%
% [obs, hidden] = sample_dhmm(initial_prob, transmat, obsmat, numex, len)
% Each row of obs is an observation sequence of length len.

hidden = mc_sample(initial_prob, transmat, len, numex);
obs = multinomial_sample(hidden, obsmat);
