# Supplementary material for: Strand‐specific, high‐resolution mapping of modified RNA polymerase II
Source: Mol Syst Biol. 2016 Jun 10;12(6):874. doi: 10.15252/msb.20166869 (PMC4915518; doi:10.15252/msb.20166869)
Supplement: Supplementary file 4 — Code EV1 [file MSB-12-874-s004.zip › HMM_code/HMMall/HMM/mc_sample.m]

function S = mc_sample(prior, trans, len, numex)
% SAMPLE_MC Generate random sequences from a Markov chain.
% STATE = SAMPLE_MC(PRIOR, TRANS, LEN) generates a sequence of length LEN.
%
% STATE = SAMPLE_MC(PRIOR, TRANS, LEN, N) generates N rows each of length LEN.

if nargin==3
  numex = 1;
end

S = zeros(numex,len);
for i=1:numex
  S(i, 1) = sample_discrete(prior);
  for t=2:len
    S(i, t) = sample_discrete(trans(S(i,t-1),:));
  end
end
