# Supplementary material for: Strand‐specific, high‐resolution mapping of modified RNA polymerase II
Source: Mol Syst Biol. 2016 Jun 10;12(6):874. doi: 10.15252/msb.20166869 (PMC4915518; doi:10.15252/msb.20166869)
Supplement: Supplementary file 4 — Code EV1 [file MSB-12-874-s004.zip › HMM_code/HMMall/HMM/mdp_sample.m]

function state = sample_mdp(prior, trans, act)
% SAMPLE_MDP Sample a sequence of states from a Markov Decision Process.
% state = sample_mdp(prior, trans, act)
%
% Inputs:
% prior(i) = Pr(Q(1)=i)
% trans{a}(i,j) = Pr(Q(t)=j | Q(t-1)=i, A(t)=a)
% act(a) = A(t), so act(1) is ignored
%
% Output:
% state is a vector of length T=length(act)

len = length(act);
state = zeros(1,len);
state(1) = sample_discrete(prior);
for t=2:len
  state(t) = sample_discrete(trans{act(t)}(state(t-1),:));
end
