# Supplementary material for: Strand‐specific, high‐resolution mapping of modified RNA polymerase II
Source: Mol Syst Biol. 2016 Jun 10;12(6):874. doi: 10.15252/msb.20166869 (PMC4915518; doi:10.15252/msb.20166869)
Supplement: Supplementary file 4 — Code EV1 [file MSB-12-874-s004.zip › HMM_code/HMMall/HMM/mk_rightleft_transmat.m]

function transmat = mk_rightleft_transmat(Q, p)
% MK_RIGHTLEFT_TRANSMAT Q = num states, p = prob on (i,i), 1-p on (i,i+1)
% function transmat = mk_rightleft_transmat(Q, p)

transmat = p*diag(ones(Q,1)) + (1-p)*diag(ones(Q-1,1),-1);
transmat(1,1)=1;
