# Supplementary material for: Strand‐specific, high‐resolution mapping of modified RNA polymerase II
Source: Mol Syst Biol. 2016 Jun 10;12(6):874. doi: 10.15252/msb.20166869 (PMC4915518; doi:10.15252/msb.20166869)
Supplement: Supplementary file 4 — Code EV1 [file MSB-12-874-s004.zip › HMM_code/HMMall/HMM/README.txt]

Hidden Markov Model (HMM) Toolbox written by Kevin Murphy (1998).
See http://www.ai.mit.edu/~murphyk/Software/hmm.html for details.

Models
------

dhmm = HMM with discrete output
mhmm = HMM with mixture of Gaussians output;
 Use mhmm with M=1 components to simulate an HMM with a single Gaussian output.

Demos
-----

mhmm_em_demo
dhmm_em_demo
dhmm_em_online_demo
fixed_lag_smoother_demo

References
-----------

See "A tutorial on Hidden Markov Models and selected applications in speech recognition",
 L. Rabiner, 1989, Proc. IEEE 77(2):257--286.
