# Supplementary material for: Strand‐specific, high‐resolution mapping of modified RNA polymerase II
Source: Mol Syst Biol. 2016 Jun 10;12(6):874. doi: 10.15252/msb.20166869 (PMC4915518; doi:10.15252/msb.20166869)
Supplement: Supplementary file 4 — Code EV1 [file MSB-12-874-s004.zip › HMM_code/HMMall/HMM/testHMM.m]

% Run all the demos, to check everything is "syntactically correct"
mhmm_em_demo
dhmm_em_demo
dhmm_em_online_demo
fixed_lag_smoother_demo
