# Supplementary material for: Strand‐specific, high‐resolution mapping of modified RNA polymerase II
Source: Mol Syst Biol. 2016 Jun 10;12(6):874. doi: 10.15252/msb.20166869 (PMC4915518; doi:10.15252/msb.20166869)
Supplement: Supplementary file 4 — Code EV1 [file MSB-12-874-s004.zip › HMM_code/HMMall/KPMstats/chisquared_histo.m]

function s = chisquared_histo(h1, h2)
% Measure distance between 2 histograms (small numbers means more similar)
denom = h1 + h2;
denom = denom + (denom==0);
s = sum(((h1 - h2) .^ 2) ./ denom);
