# Supplementary material for: Strand‐specific, high‐resolution mapping of modified RNA polymerase II
Source: Mol Syst Biol. 2016 Jun 10;12(6):874. doi: 10.15252/msb.20166869 (PMC4915518; doi:10.15252/msb.20166869)
Supplement: Supplementary file 4 — Code EV1 [file MSB-12-874-s004.zip › HMM_code/HMMall/KPMstats/condgauss_sample.m]

function x = mixgauss_sample(mu, Sigma, labels)
% MIXGAUSS_SAMPLE Sample from a mixture of Gaussians given known mixture labels
% function x = mixgauss_sample(mu, Sigma, labels)

T = length(labels);
[D Q] = size(mu);
x = zeros(D,T);
for q=1:Q
  ndx = find(labels==q);
  x(:,ndx) = gaussian_sample(mu(:,q)', Sigma(:,:,q), length(ndx))';
end
