# Supplementary material for: Strand‐specific, high‐resolution mapping of modified RNA polymerase II
Source: Mol Syst Biol. 2016 Jun 10;12(6):874. doi: 10.15252/msb.20166869 (PMC4915518; doi:10.15252/msb.20166869)
Supplement: Supplementary file 4 — Code EV1 [file MSB-12-874-s004.zip › HMM_code/HMMall/KPMstats/convertBinaryLabels.m]

% labels01 = (labelsPM+1)/2; % maps -1->0, +1->1
% labelsPM = (2*labels01)-1; % maps 0,1 -> -1,1
