# Supplementary material for: Strand‐specific, high‐resolution mapping of modified RNA polymerase II
Source: Mol Syst Biol. 2016 Jun 10;12(6):874. doi: 10.15252/msb.20166869 (PMC4915518; doi:10.15252/msb.20166869)
Supplement: Supplementary file 4 — Code EV1 [file MSB-12-874-s004.zip › HMM_code/HMMall/KPMstats/cwr_readme.txt]

This directory implements Cluster Weighted Regression, as described in
Neil Gershenfeld, "The nature of mathematical modelling", p182.
(See also http://www.media.mit.edu/physics/publications/books/nmm/files/index.html)

Written by K. Murphy, 2 May 2003

The model is as follows:

X<--|
|   Q
v   |
Y<--

where Q is a discrete latent mixture variable.

A mixture of experts has an X->Q arc instead of a Q->X arc;
the X->Q arc is modelled by a softmax, which is slightly harder to fit than a
mixture of Gaussians.
