# Supplementary material for: Strand‐specific, high‐resolution mapping of modified RNA polymerase II
Source: Mol Syst Biol. 2016 Jun 10;12(6):874. doi: 10.15252/msb.20166869 (PMC4915518; doi:10.15252/msb.20166869)
Supplement: Supplementary file 4 — Code EV1 [file MSB-12-874-s004.zip › HMM_code/HMMall/KPMstats/dirichletpdf.m]

function p = dirichletpdf(x, alpha)
%DIRICHLETPDF Dirichlet probability density function.
%   p = dirichletpdf(x, alpha) returns the probability of vector
%   x under the Dirichlet distribution with parameter vector
%   alpha.
%
%   Author: David Ross

%-------------------------------------------------
% Check the input
%-------------------------------------------------
error(nargchk(2,2,nargin));

% enusre alpha is a vector
if min(size(alpha)) ~= 1 | ndims(alpha) > 2 | length(alpha) == 1
    error('alpha must be a vector');
end

% ensure x is is a vector of the same size as alpha
if any(size(x) ~= size(alpha))
    error('x and alpha must be the same size');
end


%-------------------------------------------------
% Main
%-------------------------------------------------
if any(x < 0)
    p = 0;
elseif sum(x) ~= 1
    disp(['dirichletpdf warning: sum(x)~=1, but this may be ' ...
        'due to numerical issues']);
    p = 0;
else
    z = gammaln(sum(alpha)) - sum(gammaln(alpha)); 
    z = exp(z);

    p = z * prod(x.^(alpha-1));
end
