# Supplementary material for: Strand‐specific, high‐resolution mapping of modified RNA polymerase II
Source: Mol Syst Biol. 2016 Jun 10;12(6):874. doi: 10.15252/msb.20166869 (PMC4915518; doi:10.15252/msb.20166869)
Supplement: Supplementary file 4 — Code EV1 [file MSB-12-874-s004.zip › HMM_code/HMMall/KPMstats/eigdec.m]

function [evals, evec] = eigdec(x, N)
%EIGDEC	Sorted eigendecomposition
%
%	Description
%	 EVALS = EIGDEC(X, N computes the largest N eigenvalues of the
%	matrix X in descending order.  [EVALS, EVEC] = EIGDEC(X, N) also
%	computes the corresponding eigenvectors.
%
%	See also
%	PCA, PPCA
%

%	Copyright (c) Ian T Nabney (1996-2001)

if nargout == 1
   evals_only = logical(1);
else
   evals_only = logical(0);
end

if N ~= round(N) | N < 1 | N > size(x, 2)
   error('Number of PCs must be integer, >0, < dim');
end

% Find the eigenvalues of the data covariance matrix
if evals_only
   % Use eig function as always more efficient than eigs here
   temp_evals = eig(x);
else
   % Use eig function unless fraction of eigenvalues required is tiny
   if (N/size(x, 2)) > 0.04
     fprintf('netlab pca: using eig\n');
      [temp_evec, temp_evals] = eig(x);
   else
      options.disp = 0;
      fprintf('netlab pca: using eigs\n');
      [temp_evec, temp_evals] = eigs(x, N, 'LM', options);
   end
   temp_evals = diag(temp_evals);
end

% Eigenvalues nearly always returned in descending order, but just
% to make sure.....
[evals perm] = sort(-temp_evals);
evals = -evals(1:N);
%evec=temp_evec(:,1:N);
if ~evals_only
  if evals == temp_evals(1:N)
    % Originals were in order
    evec = temp_evec(:, 1:N);
    return
  else
    fprintf('netlab pca: sorting evec\n');
    % Need to reorder the eigenvectors
    for i=1:N
      evec(:,i) = temp_evec(:,perm(i));
    end
  end
end
