# Supplementary material for: Strand‐specific, high‐resolution mapping of modified RNA polymerase II
Source: Mol Syst Biol. 2016 Jun 10;12(6):874. doi: 10.15252/msb.20166869 (PMC4915518; doi:10.15252/msb.20166869)
Supplement: Supplementary file 4 — Code EV1 [file MSB-12-874-s004.zip › HMM_code/HMMall/KPMstats/gaussian_sample.m]

function x = gsamp(mu, covar, nsamp)
%GSAMP	Sample from a Gaussian distribution.
%
%	Description
%
%	X = GSAMP(MU, COVAR, NSAMP) generates a sample of size NSAMP from a
%	D-dimensional Gaussian distribution. The Gaussian density has mean
%	vector MU and covariance matrix COVAR, and the matrix X has NSAMP
%	rows in which each row represents a D-dimensional sample vector.
%
%	See also
%	GAUSS, DEMGAUSS
%

%	Copyright (c) Ian T Nabney (1996-2001)

d = size(covar, 1);

mu = reshape(mu, 1, d);   % Ensure that mu is a row vector

[evec, eval] = eig(covar);

coeffs = randn(nsamp, d)*sqrt(eval);

x = ones(nsamp, 1)*mu + coeffs*evec';
