# Supplementary material for: Strand‐specific, high‐resolution mapping of modified RNA polymerase II
Source: Mol Syst Biol. 2016 Jun 10;12(6):874. doi: 10.15252/msb.20166869 (PMC4915518; doi:10.15252/msb.20166869)
Supplement: Supplementary file 4 — Code EV1 [file MSB-12-874-s004.zip › HMM_code/HMMall/KPMstats/KLgauss.m]

function kl = KLgauss(P, Q)
%The following computes D(P||Q), the KL divergence between two zero-mean
%Gaussians with covariance P and Q:
%  klDiv = -0.5*(log(det(P*inv(Q))) + trace(eye(N)-P*inv(Q)));

R = P*inv(Q);
kl = -0.5*(log(det(R))) + trace(eye(length(P))-R);

%To get MI, just set P=cov(X,Y) and Q=blockdiag(cov(X),cov(Y)).  
