# Supplementary material for: Strand‐specific, high‐resolution mapping of modified RNA polymerase II
Source: Mol Syst Biol. 2016 Jun 10;12(6):874. doi: 10.15252/msb.20166869 (PMC4915518; doi:10.15252/msb.20166869)
Supplement: Supplementary file 4 — Code EV1 [file MSB-12-874-s004.zip › HMM_code/HMMall/KPMstats/logist2FitRegularized.m]

function [net, niter] = logist2FitRegularized(labels, features, maxIter)

if nargin < 3, maxIter = 100; end

[D  N] = size(features);
weightPrior = 0.5;
net = glm(D, 1, 'logistic', weightPrior);
options = foptions;
options(14) = maxIter;
[net, options] = glmtrain(net, options, features', labels(:));
niter = options(14);
%w = logist2Fit(labelsPatches(jValidPatches), features(:, jValidPatches));
