# Supplementary material for: Strand‐specific, high‐resolution mapping of modified RNA polymerase II
Source: Mol Syst Biol. 2016 Jun 10;12(6):874. doi: 10.15252/msb.20166869 (PMC4915518; doi:10.15252/msb.20166869)
Supplement: Supplementary file 4 — Code EV1 [file MSB-12-874-s004.zip › HMM_code/HMMall/KPMstats/logistK.m]

function [beta,post,lli] = logistK(x,y,w,beta)
% [beta,post,lli] = logistK(x,y,beta,w) 
%
% k-class logistic regression with optional sample weights
%
% k = number of classes
% n = number of samples
% d = dimensionality of samples
%
% INPUT
% 	x 	dxn matrix of n input column vectors
% 	y 	kxn vector of class assignments
% 	[w]	1xn vector of sample weights 
%	[beta]	dxk matrix of model coefficients
%
% OUTPUT
% 	beta 	dxk matrix of fitted model coefficients 
%		(beta(:,k) are fixed at 0) 
% 	post 	kxn matrix of fitted class posteriors
% 	lli 	log likelihood
%
% Let p(i,j) = exp(beta(:,j)'*x(:,i)),
% Class j posterior for observation i is:
%	post(j,i) = p(i,j) / (p(i,1) + ... p(i,k))
%
% See also logistK_eval.
%
% David Martin <dmartin@eecs.berkeley.edu> 
% May 3, 2002

% Copyright (C) 2002 David R. Martin <dmartin@eecs.berkeley.edu>
%
% This program is free software; you can redistribute it and/or
% modify it under the terms of the GNU General Public License as
% published by the Free Software Foundation; either version 2 of the
% License, or (at your option) any later version.
% 
% This program is distributed in the hope that it will be useful, but
% WITHOUT ANY WARRANTY; without even the implied warranty of
% MERCHANTABILITY or FITNESS FOR A PARTICULAR PURPOSE.  See the GNU
% General Public License for more details.
% 
% You should have received a copy of the GNU General Public License
% along with this program; if not, write to the Free Software
% Foundation, Inc., 59 Temple Place - Suite 330, Boston, MA
% 02111-1307, USA, or see http://www.gnu.org/copyleft/gpl.html.

% TODO - this code would be faster if x were transposed

error(nargchk(2,4,nargin));

debug = 0;
if debug>0,
  h=figure(1);
  set(h,'DoubleBuffer','on');
end

% get sizes
[d,nx] = size(x);
[k,ny] = size(y);

% check sizes
if k < 2,
  error('Input y must encode at least 2 classes.');
end
if nx ~= ny,
  error('Inputs x,y not the same length.'); 
end

n = nx;

% make sure class assignments have unit L1-norm
sumy = sum(y,1);
if abs(1-sumy) > eps,
  sumy = sum(y,1);
  for i = 1:k, y(i,:) = y(i,:) ./ sumy; end
end
clear sumy;

% if sample weights weren't specified, set them to 1
if nargin < 3, 
  w = ones(1,n);
end

% normalize sample weights so max is 1
w = w / max(w);

% if starting beta wasn't specified, initialize randomly
if nargin < 4,
  beta = 1e-3*rand(d,k);
  beta(:,k) = 0;	% fix beta for class k at zero
else
  if sum(beta(:,k)) ~= 0,
    error('beta(:,k) ~= 0');
  end
end

stepsize = 1;
minstepsize = 1e-2;

post = computePost(beta,x);
lli = computeLogLik(post,y,w);

for iter = 1:100,
  %disp(sprintf('  logist iter=%d lli=%g',iter,lli));
  vis(x,y,beta,lli,d,k,iter,debug);

  % gradient and hessian
  [g,h] = derivs(post,x,y,w);

  % make sure Hessian is well conditioned
  if rcond(h) < eps, 
    % condition with Levenberg-Marquardt method
    for i = -16:16,
      h2 = h .* ((1 + 10^i)*eye(size(h)) + (1-eye(size(h))));
      if rcond(h2) > eps, break, end
    end
    if rcond(h2) < eps,
      warning(['Stopped at iteration ' num2str(iter) ...
               ' because Hessian can''t be conditioned']);
      break 
    end
    h = h2;
  end

  % save lli before update
  lli_prev = lli;

  % Newton-Raphson with step-size halving
  while stepsize >= minstepsize,
    % Newton-Raphson update step
    step = stepsize * (h \ g);
    beta2 = beta;
    beta2(:,1:k-1) = beta2(:,1:k-1) - reshape(step,d,k-1);

    % get the new log likelihood
    post2 = computePost(beta2,x);
    lli2 = computeLogLik(post2,y,w);

    % if the log likelihood increased, then stop
    if lli2 > lli, 
      post = post2; lli = lli2; beta = beta2;
      break
    end

    % otherwise, reduce step size by half
    stepsize = 0.5 * stepsize;
  end

  % stop if the average log likelihood has gotten small enough
  if 1-exp(lli/n) < 1e-2, break, end

  % stop if the log likelihood changed by a small enough fraction
  dlli = (lli_prev-lli) / lli;
  if abs(dlli) < 1e-3, break, end

  % stop if the step size has gotten too small
  if stepsize < minstepsize, brea, end

  % stop if the log likelihood has decreased; this shouldn't happen
  if lli < lli_prev,
    warning(['Stopped at iteration ' num2str(iter) ...
             ' because the log likelihood decreased from ' ...
             num2str(lli_prev) ' to ' num2str(lli) '.' ...
            ' This may be a bug.']);
    break
  end
end

if debug>0, 
  vis(x,y,beta,lli,d,k,iter,2); 
end

%%%%%%%%%%%%%%%%%%%%%%%%%%%%%%%%%%%%%%%%%%%%%%%%%%%%%%%%%%%%%%%%%%%
%% class posteriors
function post = computePost(beta,x)
  [d,n] = size(x);
  [d,k] = size(beta);
  post = zeros(k,n);
  bx = zeros(k,n);
  for j = 1:k, 
    bx(j,:) = beta(:,j)'*x; 
  end
  for j = 1:k, 
    post(j,:) = 1 ./ sum(exp(bx - repmat(bx(j,:),k,1)),1);
  end
  
%%%%%%%%%%%%%%%%%%%%%%%%%%%%%%%%%%%%%%%%%%%%%%%%%%%%%%%%%%%%%%%%%%%
%% log likelihood
function lli = computeLogLik(post,y,w)
  [k,n] = size(post);
  lli = 0;
  for j = 1:k,
    lli = lli + sum(w.*y(j,:).*log(post(j,:)+eps));
  end
  if isnan(lli), 
    error('lli is nan'); 
  end

%%%%%%%%%%%%%%%%%%%%%%%%%%%%%%%%%%%%%%%%%%%%%%%%%%%%%%%%%%%%%%%%%%%
%% gradient and hessian
%% These are computed in what seems a verbose manner, but it is
%% done this way to use minimal memory.  x should be transposed
%% to make it faster.
function [g,h] = derivs(post,x,y,w)

  [k,n] = size(post);
  [d,n] = size(x);

  % first derivative of likelihood w.r.t. beta
  g = zeros(d,k-1);
  for j = 1:k-1,
    wyp = w .* (y(j,:) - post(j,:));
    for ii = 1:d, 
      g(ii,j) = x(ii,:) * wyp'; 
    end
  end
  g = reshape(g,d*(k-1),1);

  % hessian of likelihood w.r.t. beta
  h = zeros(d*(k-1),d*(k-1)); 
  for i = 1:k-1,	% diagonal
    wt = w .* post(i,:) .* (1 - post(i,:));
    hii = zeros(d,d);
    for a = 1:d,
      wxa = wt .* x(a,:);
      for b = a:d,
        hii_ab = wxa * x(b,:)';
        hii(a,b) = hii_ab;
        hii(b,a) = hii_ab;
      end
    end
    h( (i-1)*d+1 : i*d , (i-1)*d+1 : i*d ) = -hii;
  end
  for i = 1:k-1,	% off-diagonal
    for j = i+1:k-1,
      wt = w .* post(j,:) .* post(i,:);
      hij = zeros(d,d);
      for a = 1:d,
        wxa = wt .* x(a,:);
        for b = a:d,
          hij_ab = wxa * x(b,:)';
          hij(a,b) = hij_ab;
          hij(b,a) = hij_ab;
        end
      end
      h( (i-1)*d+1 : i*d , (j-1)*d+1 : j*d ) = hij;
      h( (j-1)*d+1 : j*d , (i-1)*d+1 : i*d ) = hij;
    end
  end

%%%%%%%%%%%%%%%%%%%%%%%%%%%%%%%%%%%%%%%%%%%%%%%%%%%%%%%%%%%%%%%%%%%%%%%
%% debug/visualization
function vis (x,y,beta,lli,d,k,iter,debug)

  if debug<=0, return, end

  disp(['iter=' num2str(iter) ' lli=' num2str(lli)]);
  if debug<=1, return, end

  if d~=3 | k>10, return, end

  figure(1);
  res = 100;
  r = abs(max(max(x)));
  dom = linspace(-r,r,res);
  [px,py] = meshgrid(dom,dom);
  xx = px(:); yy = py(:);
  points = [xx' ; yy' ; ones(1,res*res)];
  func = zeros(k,res*res);
  for j = 1:k,
    func(j,:) = exp(beta(:,j)'*points);
  end
  [mval,ind] = max(func,[],1);
  hold off; 
  im = reshape(ind,res,res);
  imagesc(xx,yy,im);
  hold on;
  syms = {'w.' 'wx' 'w+' 'wo' 'w*' 'ws' 'wd' 'wv' 'w^' 'w<'};
  for j = 1:k,
    [mval,ind] = max(y,[],1);
    ind = find(ind==j);
    plot(x(1,ind),x(2,ind),syms{j});
  end
  pause(0.1);

% eof
