# Supplementary material for: Strand‐specific, high‐resolution mapping of modified RNA polymerase II
Source: Mol Syst Biol. 2016 Jun 10;12(6):874. doi: 10.15252/msb.20166869 (PMC4915518; doi:10.15252/msb.20166869)
Supplement: Supplementary file 4 — Code EV1 [file MSB-12-874-s004.zip › HMM_code/HMMall/KPMstats/logistK_eval.m]

function [post,lik,lli] = logistK_eval(beta,x,y)
% [post,lik,lli] = logistK_eval(beta,x,y)
%
% Evaluate logistic regression model.
% 
% INPUT
% 	beta 	dxk model coefficients (as returned by logistK)
% 	x 	dxn matrix of n input column vectors
% 	[y] 	kxn vector of class assignments
%
% OUTPUT
% 	post 	kxn fitted class posteriors
% 	lik 	1xn vector of sample likelihoods
%	lli	log likelihood
%
% Let p(i,j) = exp(beta(:,j)'*x(:,i)),
% Class j posterior for observation i is:
%	post(j,i) = p(i,j) / (p(i,1) + ... p(i,k))
% The likelihood of observation i given soft class assignments
% y(:,i) is: 
%	lik(i) = prod(post(:,i).^y(:,i))
% The log-likelihood of the model given the labeled samples is:
%	lli = sum(log(lik))
% 
% See also logistK.
%
% David Martin <dmartin@eecs.berkeley.edu> 
% May 7, 2002

% Copyright (C) 2002 David R. Martin <dmartin@eecs.berkeley.edu>
%
% This program is free software; you can redistribute it and/or
% modify it under the terms of the GNU General Public License as
% published by the Free Software Foundation; either version 2 of the
% License, or (at your option) any later version.
% 
% This program is distributed in the hope that it will be useful, but
% WITHOUT ANY WARRANTY; without even the implied warranty of
% MERCHANTABILITY or FITNESS FOR A PARTICULAR PURPOSE.  See the GNU
% General Public License for more details.
% 
% You should have received a copy of the GNU General Public License
% along with this program; if not, write to the Free Software
% Foundation, Inc., 59 Temple Place - Suite 330, Boston, MA
% 02111-1307, USA, or see http://www.gnu.org/copyleft/gpl.html.

error(nargchk(2,3,nargin));

% check sizes
if size(beta,1) ~= size(x,1),
  error('Inputs beta,x not the same height.');
end
if nargin > 3 & size(y,2) ~= size(x,2), 
  error('Inputs x,y not the same length.'); 
end

% get sizes
[d,k] = size(beta);
[d,n] = size(x);

% class posteriors
post = zeros(k,n);
bx = zeros(k,n);
for j = 1:k, 
  bx(j,:) = beta(:,j)'*x; 
end
for j = 1:k, 
  post(j,:) = 1 ./ sum(exp(bx - repmat(bx(j,:),k,1)),1);
end
clear bx;

% likelihood of each sample
if nargout > 1,
  y = y ./ repmat(sum(y,1),k,1); % L1-normalize class assignments
  lik = prod(post.^y,1);
end

% total log likelihood
if nargout > 2,
  lli = sum(log(lik+eps));
end;

% eof
