# Supplementary material for: Strand‐specific, high‐resolution mapping of modified RNA polymerase II
Source: Mol Syst Biol. 2016 Jun 10;12(6):874. doi: 10.15252/msb.20166869 (PMC4915518; doi:10.15252/msb.20166869)
Supplement: Supplementary file 4 — Code EV1 [file MSB-12-874-s004.zip › HMM_code/HMMall/KPMstats/mixgauss_Mstep.m]

function [mu, Sigma] = mixgauss_Mstep(w, Y, YY, YTY, varargin)
% MSTEP_COND_GAUSS Compute MLEs for mixture of Gaussians given expected sufficient statistics
% function [mu, Sigma] = Mstep_cond_gauss(w, Y, YY, YTY, varargin)
%
% We assume P(Y|Q=i) = N(Y; mu_i, Sigma_i)
% and w(i,t) = p(Q(t)=i|y(t)) = posterior responsibility
% See www.ai.mit.edu/~murphyk/Papers/learncg.pdf.
%
% INPUTS:
% w(i) = sum_t w(i,t) = responsibilities for each mixture component
%  If there is only one mixture component (i.e., Q does not exist),
%  then w(i) = N = nsamples,  and 
%  all references to i can be replaced by 1.
% YY(:,:,i) = sum_t w(i,t) y(:,t) y(:,t)' = weighted outer product
% Y(:,i) = sum_t w(i,t) y(:,t) = weighted observations
% YTY(i) = sum_t w(i,t) y(:,t)' y(:,t) = weighted inner product
%   You only need to pass in YTY if Sigma is to be estimated as spherical.
%
% Optional parameters may be passed as 'param_name', param_value pairs.
% Parameter names are shown below; default values in [] - if none, argument is mandatory.
%
% 'cov_type' - 'full', 'diag' or 'spherical' ['full']
% 'tied_cov' - 1 (Sigma) or 0 (Sigma_i) [0]
% 'clamped_cov' - pass in clamped value, or [] if unclamped [ [] ]
% 'clamped_mean' - pass in clamped value, or [] if unclamped [ [] ]
% 'cov_prior' - Lambda_i, added to YY(:,:,i) [0.01*eye(d,d,Q)]
%
% If covariance is tied, Sigma has size d*d.
% But diagonal and spherical covariances are represented in full size.

[cov_type, tied_cov,  clamped_cov, clamped_mean, cov_prior, other] = ...
    process_options(varargin,...
		    'cov_type', 'full', 'tied_cov', 0,  'clamped_cov', [], 'clamped_mean', [], ...
		    'cov_prior', []);

[Ysz Q] = size(Y);
N = sum(w);
if isempty(cov_prior)
  %cov_prior = zeros(Ysz, Ysz, Q);
  %for q=1:Q
  %  cov_prior(:,:,q) = 0.01*cov(Y(:,q)');
  %end
  cov_prior = repmat(0.01*eye(Ysz,Ysz), [1 1 Q]);
end
%YY = reshape(YY, [Ysz Ysz Q]) + cov_prior; % regularize the scatter matrix
YY = reshape(YY, [Ysz Ysz Q]);

% Set any zero weights to one before dividing
% This is valid because w(i)=0 => Y(:,i)=0, etc
w = w + (w==0);
		    
if ~isempty(clamped_mean)
  mu = clamped_mean;
else
  % eqn 6
  %mu = Y ./ repmat(w(:)', [Ysz 1]);% Y may have a funny size
  mu = zeros(Ysz, Q);
  for i=1:Q
    mu(:,i) = Y(:,i) / w(i);
  end
end

if ~isempty(clamped_cov)
  Sigma = clamped_cov;
  return;
end

if ~tied_cov
  Sigma = zeros(Ysz,Ysz,Q);
  for i=1:Q
    if cov_type(1) == 's'
      % eqn 17
      s2 = (1/Ysz)*( (YTY(i)/w(i)) - mu(:,i)'*mu(:,i) );
      Sigma(:,:,i) = s2 * eye(Ysz);
    else
      % eqn 12
      SS = YY(:,:,i)/w(i)  - mu(:,i)*mu(:,i)';
      if cov_type(1)=='d'
	SS = diag(diag(SS));
      end
      Sigma(:,:,i) = SS;
    end
  end
else % tied cov
  if cov_type(1) == 's'
    % eqn 19
    s2 = (1/(N*Ysz))*(sum(YTY,2) + sum(diag(mu'*mu) .* w));
    Sigma = s2*eye(Ysz);
  else
    SS = zeros(Ysz, Ysz);
    % eqn 15
    for i=1:Q % probably could vectorize this...
      SS = SS + YY(:,:,i)/N - mu(:,i)*mu(:,i)';
    end
    if cov_type(1) == 'd'
      Sigma = diag(diag(SS));
    else
      Sigma = SS;
    end
  end
end

if tied_cov
  Sigma =  repmat(Sigma, [1 1 Q]);
end
Sigma = Sigma + cov_prior;
