# Supplementary material for: Strand‐specific, high‐resolution mapping of modified RNA polymerase II
Source: Mol Syst Biol. 2016 Jun 10;12(6):874. doi: 10.15252/msb.20166869 (PMC4915518; doi:10.15252/msb.20166869)
Supplement: Supplementary file 4 — Code EV1 [file MSB-12-874-s004.zip › HMM_code/HMMall/KPMstats/mk_unit_norm.m]

function B = mk_unit_norm(A)
% MK_UNIT_NORM Make each column be a unit norm vector
% function B = mk_unit_norm(A)
% 
% We divide each column by its magnitude


[nrows ncols] = size(A);
s = sum(A.^2);
ndx = find(s==0);
s(ndx)=1; 
B = A ./ repmat(sqrt(s), [nrows 1]);
