# Supplementary material for: Strand‐specific, high‐resolution mapping of modified RNA polymerase II
Source: Mol Syst Biol. 2016 Jun 10;12(6):874. doi: 10.15252/msb.20166869 (PMC4915518; doi:10.15252/msb.20166869)
Supplement: Supplementary file 4 — Code EV1 [file MSB-12-874-s004.zip › HMM_code/HMMall/KPMstats/normal_coef.m]

function c = normal_coef (Sigma)
% NORMAL_COEF Compute the normalizing coefficient for a multivariate gaussian.
% c = normal_coef (Sigma)

n = length(Sigma);
c = (2*pi)^(-n/2) * det(Sigma)^(-0.5);
