# Supplementary material for: Strand‐specific, high‐resolution mapping of modified RNA polymerase II
Source: Mol Syst Biol. 2016 Jun 10;12(6):874. doi: 10.15252/msb.20166869 (PMC4915518; doi:10.15252/msb.20166869)
Supplement: Supplementary file 4 — Code EV1 [file MSB-12-874-s004.zip › HMM_code/HMMall/KPMstats/parzenC_test.m]

d = 2; M = 3; Q = 4; T = 5; Sigma = 10;
N = sample_discrete(normalize(ones(1,M)), 1, Q);
data = randn(d,T);
mu = randn(d,M,Q);

[BM, B2M] = parzen(data, mu, Sigma, N);
[B, B2] = parzenC(data, mu, Sigma, N);

approxeq(B,BM)
approxeq(B2,B2M)
