# Supplementary material for: Strand‐specific, high‐resolution mapping of modified RNA polymerase II
Source: Mol Syst Biol. 2016 Jun 10;12(6):874. doi: 10.15252/msb.20166869 (PMC4915518; doi:10.15252/msb.20166869)
Supplement: Supplementary file 4 — Code EV1 [file MSB-12-874-s004.zip › HMM_code/HMMall/KPMstats/sample.m]

function x = sample(p, n)
% SAMPLE    Sample from categorical distribution.
% Returns a row vector of integers, sampled according to the probability
% distribution p.
% Uses the stick-breaking algorithm.
% Much faster algorithms are also possible.

if nargin < 2
  n = 1;
end

cdf = cumsum(p(:));
for i = 1:n
  x(i) = sum(cdf < rand) + 1;
end
