# Supplementary material for: Strand‐specific, high‐resolution mapping of modified RNA polymerase II
Source: Mol Syst Biol. 2016 Jun 10;12(6):874. doi: 10.15252/msb.20166869 (PMC4915518; doi:10.15252/msb.20166869)
Supplement: Supplementary file 4 — Code EV1 [file MSB-12-874-s004.zip › HMM_code/HMMall/KPMstats/standardize.m]

function [S, mu, sigma2] = standardize(M, mu, sigma2)
% function S = standardize(M, mu, sigma2)
% Make each column of M be zero mean, std 1.
% Thus each row is scaled separately.
%
% If mu, sigma2 are omitted, they are computed from M

M = double(M);
if nargin < 2
  mu = mean(M,2);
  sigma2 = std(M,0,2);
  sigma2 = sigma2 + eps*(sigma2==0);
end

[nrows ncols] = size(M);
S = M - repmat(mu(:), [1 ncols]);
S = S ./ repmat(sigma2, [1 ncols]);
