# Supplementary material for: Strand‐specific, high‐resolution mapping of modified RNA polymerase II
Source: Mol Syst Biol. 2016 Jun 10;12(6):874. doi: 10.15252/msb.20166869 (PMC4915518; doi:10.15252/msb.20166869)
Supplement: Supplementary file 4 — Code EV1 [file MSB-12-874-s004.zip › HMM_code/HMMall/KPMstats/unidrndKPM.m]

function R = unidrndKPM(min, max, nr, nc)

if nargin < 3
  nr = 1; nc = 1;
end

R = unidrnd(max-min+1, nr, nc) + (min-1);
