# Supplementary material for: Strand‐specific, high‐resolution mapping of modified RNA polymerase II
Source: Mol Syst Biol. 2016 Jun 10;12(6):874. doi: 10.15252/msb.20166869 (PMC4915518; doi:10.15252/msb.20166869)
Supplement: Supplementary file 4 — Code EV1 [file MSB-12-874-s004.zip › HMM_code/HMMall/KPMstats/unif_discrete_sample.m]

function r = unif_discrete_sample(n, nrows, ncols)
% UNIF_DISCRETE_SAMPLE Generate random numbers uniformly from {1,2,..,n}
% function r = unif_discrete_sample(n, nrows, ncols)
% Same as unidrnd in the stats toolbox.

r = ceil(n .* rand(nrows,ncols));
