# Supplementary material for: Strand‐specific, high‐resolution mapping of modified RNA polymerase II
Source: Mol Syst Biol. 2016 Jun 10;12(6):874. doi: 10.15252/msb.20166869 (PMC4915518; doi:10.15252/msb.20166869)
Supplement: Supplementary file 4 — Code EV1 [file MSB-12-874-s004.zip › HMM_code/HMMall/KPMtools/argmax.m]

function indices = argmax(v)
% ARGMAX Return as a subscript vector the location of the largest element of a multidimensional array v.
% indices = argmax(v)
%
% Returns the first maximum in the case of ties.
% Example:
% X = [2 8 4; 7 3 9];
% argmax(X) = [2 3], i.e., row 2 column 3

[m i] = max(v(:));
indices = ind2subv(mysize(v), i);
