# Supplementary material for: Strand‐specific, high‐resolution mapping of modified RNA polymerase II
Source: Mol Syst Biol. 2016 Jun 10;12(6):874. doi: 10.15252/msb.20166869 (PMC4915518; doi:10.15252/msb.20166869)
Supplement: Supplementary file 4 — Code EV1 [file MSB-12-874-s004.zip › HMM_code/HMMall/KPMtools/assert.m]

function assert(pred, str)
% ASSERT Raise an error if the predicate is not true.
% assert(pred, string)

if nargin<2, str = ''; end

if ~pred
  s = sprintf('assertion violated: %s', str);
  error(s);
end
