# Supplementary material for: Strand‐specific, high‐resolution mapping of modified RNA polymerase II
Source: Mol Syst Biol. 2016 Jun 10;12(6):874. doi: 10.15252/msb.20166869 (PMC4915518; doi:10.15252/msb.20166869)
Supplement: Supplementary file 4 — Code EV1 [file MSB-12-874-s004.zip › HMM_code/HMMall/KPMtools/block.m]

function sub = block(blocks, block_sizes)
% BLOCK Return a vector of subscripts corresponding to the specified blocks.
% sub = block(blocks, block_sizes)
% 
% e.g., block([2 5], [2 1 2 1 2]) = [3 7 8].

blocks = blocks(:)';
block_sizes = block_sizes(:)';
skip = [0 cumsum(block_sizes)];
start = skip(blocks)+1;
fin = start + block_sizes(blocks) - 1;
sub = [];
for j=1:length(blocks)
  sub = [sub start(j):fin(j)];
end
