# Supplementary material for: Strand‐specific, high‐resolution mapping of modified RNA polymerase II
Source: Mol Syst Biol. 2016 Jun 10;12(6):874. doi: 10.15252/msb.20166869 (PMC4915518; doi:10.15252/msb.20166869)
Supplement: Supplementary file 4 — Code EV1 [file MSB-12-874-s004.zip › HMM_code/HMMall/KPMtools/centeringMatrix.m]

N = 3;
x = rand(N,2); % each row is a feature vector 
m = mean(x,1);
xc = x-repmat(m, N, 1);

C = eye(N) - (1/N)*ones(N,N);
xc2 = C*x;
assert(approxeq(xc, xc2))
