# Supplementary material for: Strand‐specific, high‐resolution mapping of modified RNA polymerase II
Source: Mol Syst Biol. 2016 Jun 10;12(6):874. doi: 10.15252/msb.20166869 (PMC4915518; doi:10.15252/msb.20166869)
Supplement: Supplementary file 4 — Code EV1 [file MSB-12-874-s004.zip › HMM_code/HMMall/KPMtools/choose.m]

function c = choose(n,k)
% CHOOSE The number of ways of choosing k things from n 
% c = choose(n,k)

c = factorial(n)/(factorial(k) * factorial(n-k));      
