# Supplementary material for: Strand‐specific, high‐resolution mapping of modified RNA polymerase II
Source: Mol Syst Biol. 2016 Jun 10;12(6):874. doi: 10.15252/msb.20166869 (PMC4915518; doi:10.15252/msb.20166869)
Supplement: Supplementary file 4 — Code EV1 [file MSB-12-874-s004.zip › HMM_code/HMMall/KPMtools/compute_counts.m]

function count = compute_counts(data, sz)
% COMPUTE_COUNTS Count the number of times each combination of discrete assignments occurs
% count = compute_counts(data, sz)
%
% data(i,t) is the value of variable i in case t
% sz(i) : values for variable i are assumed to be in [1:sz(i)]
%
% Example: to compute a transition matrix for an HMM from a sequence of labeled states:
% transmat = mk_stochastic(compute_counts([seq(1:end-1); seq(2:end)], [nstates nstates]));

assert(length(sz) == size(data, 1));
P = prod(sz);
indices = subv2ind(sz, data'); % each row of data' is a case 
%count = histc(indices, 1:P);
count = hist(indices, 1:P);
count = myreshape(count, sz);
