# Supplementary material for: Strand‐specific, high‐resolution mapping of modified RNA polymerase II
Source: Mol Syst Biol. 2016 Jun 10;12(6):874. doi: 10.15252/msb.20166869 (PMC4915518; doi:10.15252/msb.20166869)
Supplement: Supplementary file 4 — Code EV1 [file MSB-12-874-s004.zip › HMM_code/HMMall/KPMtools/cross_entropy.m]

function kl = cross_entropy(p, q, symmetric)
% CROSS_ENTROPY Compute the Kullback-Leibler divergence between two discrete prob. distributions
% kl = cross_entropy(p, q, symmetric)
%
% If symmetric = 1, we compute the symmetric version. Default: symmetric = 0;

tiny = exp(-700);
if nargin < 3, symmetric = 0; end
p = p(:);
q = q(:);
if symmetric
  kl  = (sum(p .* log((p+tiny)./(q+tiny))) + sum(q .* log((q+tiny)./(p+tiny))))/2;
else
  kl  = sum(p .* log((p+tiny)./(q+tiny)));
end                                           
