# Supplementary material for: Strand‐specific, high‐resolution mapping of modified RNA polymerase II
Source: Mol Syst Biol. 2016 Jun 10;12(6):874. doi: 10.15252/msb.20166869 (PMC4915518; doi:10.15252/msb.20166869)
Supplement: Supplementary file 4 — Code EV1 [file MSB-12-874-s004.zip › HMM_code/HMMall/KPMtools/factorial.m]

function x = factorial(n)
% FACTORIAL Compute n!
% x = factorial(n)

if n == 0
  x = 1;
else
  x = n*factorial(n-1);
end    
