# Supplementary material for: Strand‐specific, high‐resolution mapping of modified RNA polymerase II
Source: Mol Syst Biol. 2016 Jun 10;12(6):874. doi: 10.15252/msb.20166869 (PMC4915518; doi:10.15252/msb.20166869)
Supplement: Supplementary file 4 — Code EV1 [file MSB-12-874-s004.zip › HMM_code/HMMall/KPMtools/filepartsLast.m]

function [last] = filepartsLast(fname)
% filepartsLast Return the last part of a filename (strip off directory and suffix)
% function filepartsLast(fname)
%
% Examples
% filepartsLast('C:/foo/bar') = 'bar'
% filepartsLast('C:/foo/bar.mat') = 'bar'
% filepartsLast('C:/foo/bar.mat.gz') = 'bar.mat'
% filepartsLast('bar.mat') = 'bar'

[pathstr,name,ext,versn] = fileparts(fname);
last = name;
