# Supplementary material for: Strand‐specific, high‐resolution mapping of modified RNA polymerase II
Source: Mol Syst Biol. 2016 Jun 10;12(6):874. doi: 10.15252/msb.20166869 (PMC4915518; doi:10.15252/msb.20166869)
Supplement: Supplementary file 4 — Code EV1 [file MSB-12-874-s004.zip › HMM_code/HMMall/KPMtools/foptions.m]

function opt_vect = foptions()
% FOPTIONS Sets default parameters for optimisation routines
% For compatibility with MATLAB's foptions()
%
% Copyright (c) Dharmesh Maniyar, Ian T. Nabney (2004)
  
opt_vect      = zeros(1, 18);
opt_vect(2:3) = 1e-4;
opt_vect(4)   = 1e-6;
opt_vect(16)  = 1e-8;
opt_vect(17)  = 0.1;
