# Supplementary material for: Strand‐specific, high‐resolution mapping of modified RNA polymerase II
Source: Mol Syst Biol. 2016 Jun 10;12(6):874. doi: 10.15252/msb.20166869 (PMC4915518; doi:10.15252/msb.20166869)
Supplement: Supplementary file 4 — Code EV1 [file MSB-12-874-s004.zip › HMM_code/HMMall/KPMtools/hsvKPM.m]

function colors = hsvKPM(N)
% hsvKPM Like built-in HSV, except it randomizes the order, so that adjacent colors are dis-similar
% function colors = hsvKPM(N)

colors = hsv(N);
perm = randperm(N);
colors = colors(perm,:);
