# Supplementary material for: Strand‐specific, high‐resolution mapping of modified RNA polymerase II
Source: Mol Syst Biol. 2016 Jun 10;12(6):874. doi: 10.15252/msb.20166869 (PMC4915518; doi:10.15252/msb.20166869)
Supplement: Supplementary file 4 — Code EV1 [file MSB-12-874-s004.zip › HMM_code/HMMall/KPMtools/installC_KPMtools.m]

mex ind2subv.c
mex subv2ind.c
mex normalise.c
mex -c mexutil.c
if ~isunix 
  mex repmatC.c mexutil.obj
else
  mex repmatC.c mexutil.o
end
