# Supplementary material for: Strand‐specific, high‐resolution mapping of modified RNA polymerase II
Source: Mol Syst Biol. 2016 Jun 10;12(6):874. doi: 10.15252/msb.20166869 (PMC4915518; doi:10.15252/msb.20166869)
Supplement: Supplementary file 4 — Code EV1 [file MSB-12-874-s004.zip › HMM_code/HMMall/KPMtools/is_psd.m]

function b = positive_semidefinite(M)
%
% Return true iff v M v' >= 0 for any vector v.
% We do this by checking that all the eigenvalues are non-negative.

E = eig(M);
if length(find(E>=0)) == length(E)
  b = 1;
else
  b = 0;
end
