# Supplementary material for: Strand‐specific, high‐resolution mapping of modified RNA polymerase II
Source: Mol Syst Biol. 2016 Jun 10;12(6):874. doi: 10.15252/msb.20166869 (PMC4915518; doi:10.15252/msb.20166869)
Supplement: Supplementary file 4 — Code EV1 [file MSB-12-874-s004.zip › HMM_code/HMMall/KPMtools/is_stochastic.m]

function p = is_stochastic(T)
% IS_STOCHASTIC Is the argument a stochastic matrix, i.e., the sum over the last dimension is 1.
% p = is_stochastic(T)

p = approxeq(T, mk_stochastic(T));
