# Supplementary material for: Strand‐specific, high‐resolution mapping of modified RNA polymerase II
Source: Mol Syst Biol. 2016 Jun 10;12(6):874. doi: 10.15252/msb.20166869 (PMC4915518; doi:10.15252/msb.20166869)
Supplement: Supplementary file 4 — Code EV1 [file MSB-12-874-s004.zip › HMM_code/HMMall/KPMtools/isemptycell.m]

function E = isemptycell(C)
% ISEMPTYCELL Apply the isempty function to each element of a cell array
% E = isemptycell(C)
%
% This is equivalent to E = cellfun('isempty', C),
% where cellfun is a function built-in to matlab version 5.3 or newer.

if 0 % all(version('-release') >= 12)
  E = cellfun('isempty', C);
else
  E = zeros(size(C));
  for i=1:prod(size(C))
    E(i) = isempty(C{i});
  end
  E = logical(E);
end
