# Supplementary material for: Strand‐specific, high‐resolution mapping of modified RNA polymerase II
Source: Mol Syst Biol. 2016 Jun 10;12(6):874. doi: 10.15252/msb.20166869 (PMC4915518; doi:10.15252/msb.20166869)
Supplement: Supplementary file 4 — Code EV1 [file MSB-12-874-s004.zip › HMM_code/HMMall/KPMtools/isposdef.m]

function b = isposdef(a)
% ISPOSDEF   Test for positive definite matrix.
%    ISPOSDEF(A) returns 1 if A is positive definite, 0 otherwise.
%    Using chol is much more efficient than computing eigenvectors.

%  From Tom Minka's lightspeed toolbox

[R,p] = chol(a);
b = (p == 0);
