# Supplementary material for: Strand‐specific, high‐resolution mapping of modified RNA polymerase II
Source: Mol Syst Biol. 2016 Jun 10;12(6):874. doi: 10.15252/msb.20166869 (PMC4915518; doi:10.15252/msb.20166869)
Supplement: Supplementary file 4 — Code EV1 [file MSB-12-874-s004.zip › HMM_code/HMMall/KPMtools/isscalarKPM.m]

function p = isscalar(v)
% ISSCALAR Returns 1 if all dimensions have size 1.
% p = isscalar(v)

p = (prod(size(v))==1);
