# Supplementary material for: Strand‐specific, high‐resolution mapping of modified RNA polymerase II
Source: Mol Syst Biol. 2016 Jun 10;12(6):874. doi: 10.15252/msb.20166869 (PMC4915518; doi:10.15252/msb.20166869)
Supplement: Supplementary file 4 — Code EV1 [file MSB-12-874-s004.zip › HMM_code/HMMall/KPMtools/logdet.m]

function y = logdet(A)
% log(det(A)) where A is positive-definite.
% This is faster and more stable than using log(det(A)).

%  From Tom Minka's lightspeed toolbox

U = chol(A);
y = 2*sum(log(diag(U)));
