# Supplementary material for: Strand‐specific, high‐resolution mapping of modified RNA polymerase II
Source: Mol Syst Biol. 2016 Jun 10;12(6):874. doi: 10.15252/msb.20166869 (PMC4915518; doi:10.15252/msb.20166869)
Supplement: Supplementary file 4 — Code EV1 [file MSB-12-874-s004.zip › HMM_code/HMMall/KPMtools/logsum_test.m]

p1 = log(1e-5);
p2 = log(5*1e-6);
p3 = log(sum(exp([p1 p2])))
p4 = logsumexp([p1 p2],2)
p5 = logsum([p1 p2])
p6 = logsum([p1 p2])
