# Supplementary material for: Strand‐specific, high‐resolution mapping of modified RNA polymerase II
Source: Mol Syst Biol. 2016 Jun 10;12(6):874. doi: 10.15252/msb.20166869 (PMC4915518; doi:10.15252/msb.20166869)
Supplement: Supplementary file 4 — Code EV1 [file MSB-12-874-s004.zip › HMM_code/HMMall/KPMtools/max_mult.c]

/* C mex version of max_mult.m in BPMRF2 directory  */
/* gcc -Wall -I/mit/matlab_v6.5/distrib/bin/glnx86 -c max_mult.c */

#include <math.h>
#include "mex.h"

void mexFunction(int nlhs, mxArray *plhs[], int nrhs, const mxArray *prhs[])
{
  int rows,cols,common,m,n,p;
  double y1, y2;
  double *arr1, *arr2, *arr3;


  if (nrhs!=2 || nlhs>1)
    mexErrMsgTxt("max_mult requires two inputs and one output");
  if (mxIsChar(prhs[0]) || mxIsClass(prhs[0], "sparse") || mxIsComplex(prhs[0])
      || mxIsChar(prhs[1]) || mxIsClass(prhs[1], "sparse") || mxIsComplex(prhs[1]))
    mexErrMsgTxt("Inputs must be real, full, and nonstring");
  if (mxGetN(prhs[0])!=mxGetM(prhs[1]))
    mexErrMsgTxt("The number of columns of A must be the same as the number of rows of x");
  

  arr1=mxGetPr(prhs[0]);
  arr2=mxGetPr(prhs[1]);
  p=mxGetN(prhs[0]);
  m=mxGetM(prhs[0]);
  n=mxGetN(prhs[1]);
  plhs[0]=mxCreateDoubleMatrix(m, n, mxREAL);
  arr3=mxMalloc(m*n*sizeof(double));

  for (rows=0; rows<m ; rows++)
    for (cols=0; cols<n ; cols++)
    {
      y1=arr1[rows]*arr2[cols*p];  
      for (common=1; common<p; common++)
      {
	y2=arr1[rows+common*m]*arr2[common+cols*p];
        if (y2>y1)
          y1=y2;
      }
      arr3[rows+cols*m]=y1;
    }

  mxSetPr(plhs[0], arr3);
	 
}
