# Supplementary material for: Strand‐specific, high‐resolution mapping of modified RNA polymerase II
Source: Mol Syst Biol. 2016 Jun 10;12(6):874. doi: 10.15252/msb.20166869 (PMC4915518; doi:10.15252/msb.20166869)
Supplement: Supplementary file 4 — Code EV1 [file MSB-12-874-s004.zip › HMM_code/HMMall/KPMtools/mexutil.h]

#include "mex.h"

mxArray *mxCreateNumericArrayE(int ndim, const int *dims, 
			       mxClassID class, mxComplexity ComplexFlag);
mxArray *mxCreateNumericMatrixE(int m, int n, mxClassID class, 
				mxComplexity ComplexFlag);
mxArray *mxCreateDoubleMatrixE(int m, int n, 
			       mxComplexity ComplexFlag);
