# Supplementary material for: Strand‐specific, high‐resolution mapping of modified RNA polymerase II
Source: Mol Syst Biol. 2016 Jun 10;12(6):874. doi: 10.15252/msb.20166869 (PMC4915518; doi:10.15252/msb.20166869)
Supplement: Supplementary file 4 — Code EV1 [file MSB-12-874-s004.zip › HMM_code/HMMall/KPMtools/mk_stochastic.m]

function [T,Z] = mk_stochastic(T)
% MK_STOCHASTIC Ensure the argument is a stochastic matrix, i.e., the sum over the last dimension is 1.
% [T,Z] = mk_stochastic(T)
%
% If T is a vector, it will sum to 1.
% If T is a matrix, each row will sum to 1.
% If T is a 3D array, then sum_k T(i,j,k) = 1 for all i,j.

% Set zeros to 1 before dividing
% This is valid since S(j) = 0 iff T(i,j) = 0 for all j

if (ndims(T)==2) & (size(T,1)==1 | size(T,2)==1) % isvector
  [T,Z] = normalise(T);
elseif ndims(T)==2 % matrix
  Z = sum(T,2); 
  S = Z + (Z==0);
  norm = repmat(S, 1, size(T,2));
  T = T ./ norm;
else % multi-dimensional array
  ns = size(T);
  T = reshape(T, prod(ns(1:end-1)), ns(end));
  Z = sum(T,2);
  S = Z + (Z==0);
  norm = repmat(S, 1, ns(end));
  T = T ./ norm;
  T = reshape(T, ns);
end
