# Supplementary material for: Strand‐specific, high‐resolution mapping of modified RNA polymerase II
Source: Mol Syst Biol. 2016 Jun 10;12(6):874. doi: 10.15252/msb.20166869 (PMC4915518; doi:10.15252/msb.20166869)
Supplement: Supplementary file 4 — Code EV1 [file MSB-12-874-s004.zip › HMM_code/HMMall/KPMtools/mult_by_table.m]

function bigT = mult_by_table(bigT, bigdom, bigsz, smallT, smalldom, smallsz)
% MULT_BY_TABLE 
% bigT = mult_by_table(bigT, bigdom, bigsz, smallT, smalldom, smallsz)
%

Ts = extend_domain_table(smallT, smalldom, smallsz, bigdom, bigsz);
bigT(:) = bigT(:) .* Ts(:); % must have bigT(:) on LHS to preserve shape
