# Supplementary material for: Strand‐specific, high‐resolution mapping of modified RNA polymerase II
Source: Mol Syst Biol. 2016 Jun 10;12(6):874. doi: 10.15252/msb.20166869 (PMC4915518; doi:10.15252/msb.20166869)
Supplement: Supplementary file 4 — Code EV1 [file MSB-12-874-s004.zip › HMM_code/HMMall/KPMtools/myintersect.m]

function C = myintersect(A,B)
% MYINTERSECT Intersection of two sets of positive integers (much faster than built-in intersect)
% C = myintersect(A,B)

A = A(:)'; B = B(:)';

if isempty(A)
  ma = 0;
else
  ma = max(A);
end

if isempty(B)
  mb = 0;
else
  mb = max(B);
end

if ma==0 | mb==0
  C = [];
else
  %bits = sparse(1, max(ma,mb));
  bits = zeros(1, max(ma,mb));
  bits(A) = 1;
  C = B(logical(bits(B)));  
end

%sum( bitget( bitand( cliquesb(i), cliquesb(j) ), 1:52 ) ); 
