# Supplementary material for: Strand‐specific, high‐resolution mapping of modified RNA polymerase II
Source: Mol Syst Biol. 2016 Jun 10;12(6):874. doi: 10.15252/msb.20166869 (PMC4915518; doi:10.15252/msb.20166869)
Supplement: Supplementary file 4 — Code EV1 [file MSB-12-874-s004.zip › HMM_code/HMMall/KPMtools/myismember.m]

function p = myismember(a,A)
% MYISMEMBER Is 'a' an element of a set of positive integers? (much faster than built-in ismember)
% p = myismember(a,A)

%if isempty(A) | a < min(A) | a > max(A)  % slow

if length(A)==0
  p = 0;
elseif a < min(A)
  p = 0;
elseif a > max(A)
  p = 0;
else
  bits = zeros(1, max(A));
  bits(A) = 1;
  p = bits(a);
end
