# Supplementary material for: Strand‐specific, high‐resolution mapping of modified RNA polymerase II
Source: Mol Syst Biol. 2016 Jun 10;12(6):874. doi: 10.15252/msb.20166869 (PMC4915518; doi:10.15252/msb.20166869)
Supplement: Supplementary file 4 — Code EV1 [file MSB-12-874-s004.zip › HMM_code/HMMall/KPMtools/myones.m]

function T = myones(sizes)
% MYONES Like the built-in ones, except myones(k) produces a k*1 vector instead of a k*k matrix,
% T = myones(sizes)

if length(sizes)==0
  T = 1;
elseif length(sizes)==1
  T = ones(sizes, 1);
else
  T = ones(sizes(:)');
end
