# Supplementary material for: Strand‐specific, high‐resolution mapping of modified RNA polymerase II
Source: Mol Syst Biol. 2016 Jun 10;12(6):874. doi: 10.15252/msb.20166869 (PMC4915518; doi:10.15252/msb.20166869)
Supplement: Supplementary file 4 — Code EV1 [file MSB-12-874-s004.zip › HMM_code/HMMall/KPMtools/myplot.m]

colors =  ['r' 'b' 'k' 'g' 'c' 'y' 'm' ...
	   'r' 'b' 'k' 'g' 'c' 'y' 'm'];
symbols = ['o' 'x' 's' '>' '<' '^' 'v' ...
	   '*' 'p' 'h' '+' 'd' 'o' 'x'];
for i=1:length(colors)
  styles{i} = sprintf('-%s%s', colors(i), symbols(i));
end
