# Supplementary material for: Strand‐specific, high‐resolution mapping of modified RNA polymerase II
Source: Mol Syst Biol. 2016 Jun 10;12(6):874. doi: 10.15252/msb.20166869 (PMC4915518; doi:10.15252/msb.20166869)
Supplement: Supplementary file 4 — Code EV1 [file MSB-12-874-s004.zip › HMM_code/HMMall/KPMtools/myrand.m]

function T = myrand(sizes)
% MYRAND Like the built-in rand, except myrand(k) produces a k*1 vector instead of a k*k matrix,
% T = myrand(sizes)

if length(sizes)==0
  warning('myrand[]');
  T = rand(1,1);
elseif length(sizes)==1
  T = rand(sizes, 1);
else
  T = rand(sizes);
end
