# Supplementary material for: Strand‐specific, high‐resolution mapping of modified RNA polymerase II
Source: Mol Syst Biol. 2016 Jun 10;12(6):874. doi: 10.15252/msb.20166869 (PMC4915518; doi:10.15252/msb.20166869)
Supplement: Supplementary file 4 — Code EV1 [file MSB-12-874-s004.zip › HMM_code/HMMall/KPMtools/myreshape.m]

function T = myreshape(T, sizes)
% MYRESHAPE Like the built-in reshape, except myreshape(T,n) == reshape(T,[n 1])
% T = myreshape(T, sizes)

if length(sizes)==0
  return;
elseif length(sizes)==1
  T = reshape(T, [sizes 1]);
else
  T = reshape(T, sizes(:)');
end
