# Supplementary material for: Strand‐specific, high‐resolution mapping of modified RNA polymerase II
Source: Mol Syst Biol. 2016 Jun 10;12(6):874. doi: 10.15252/msb.20166869 (PMC4915518; doi:10.15252/msb.20166869)
Supplement: Supplementary file 4 — Code EV1 [file MSB-12-874-s004.zip › HMM_code/HMMall/KPMtools/mysetdiff.m]

function C = mysetdiff(A,B)
% MYSETDIFF Set difference of two sets of positive integers (much faster than built-in setdiff)
% C = mysetdiff(A,B)
% C = A \ B = { things in A that are not in B }
%
% Original by Kevin Murphy, modified by Leon Peshkin

if isempty(A)
    C = [];
    return;
elseif isempty(B)
    C = A;
    return; 
else % both non-empty
    bits = zeros(1, max(max(A), max(B)));
    bits(A) = 1;
    bits(B) = 0;
    C = A(logical(bits(A)));
end
