# Supplementary material for: Strand‐specific, high‐resolution mapping of modified RNA polymerase II
Source: Mol Syst Biol. 2016 Jun 10;12(6):874. doi: 10.15252/msb.20166869 (PMC4915518; doi:10.15252/msb.20166869)
Supplement: Supplementary file 4 — Code EV1 [file MSB-12-874-s004.zip › HMM_code/HMMall/KPMtools/mysubset.m]

function p=mysubset(small,large)
% MYSUBSET Is the small set of +ve integers a subset of the large set?
% p = mysubset(small, large)

% Surprisingly, this is not built-in.

if isempty(small)
  p = 1; % isempty(large);
else
  p = length(myintersect(small,large)) == length(small);
end
