# Supplementary material for: Strand‐specific, high‐resolution mapping of modified RNA polymerase II
Source: Mol Syst Biol. 2016 Jun 10;12(6):874. doi: 10.15252/msb.20166869 (PMC4915518; doi:10.15252/msb.20166869)
Supplement: Supplementary file 5 — Dataset EV1 [file MSB-12-874-s005.zip › Dataset_EV1/DatasetEV1_legend.txt]

Dataset EV1. Genome browser views of mCRAC profiles across 4 individual genes. 
A) RPL28, B) ILV5, C) ACT1 and D) PHO84.
The genomic region is indicated in the center, flanked by nucleosome positions, total RNAPII CRAC on the plus and minus strands (labeled RNAPII plus and RNAPII minus, respectively), HMM states (indicated by the colors shown on the right) and enrichment for the five phosphorylated forms of the RNAPII CTD (normalized relative to total RNAPII).
