# Supplementary material for: Strand‐specific, high‐resolution mapping of modified RNA polymerase II
Source: Mol Syst Biol. 2016 Jun 10;12(6):874. doi: 10.15252/msb.20166869 (PMC4915518; doi:10.15252/msb.20166869)
Supplement: Supplementary file 6 — Dataset EV2 [file MSB-12-874-s006.zip]

Archive with 5 entries (5 files):
- Dataset_EV2/DatasetEV2_legend.txt
- Dataset_EV2/HMM_8states_segmentation_neg.bed
- Dataset_EV2/HMM_8states_segmentation_pos.bed
- Dataset_EV2/HMM_table_minus.txx
- Dataset_EV2/HMM_table_plus.txx
