# Supplementary material for: Strand‐specific, high‐resolution mapping of modified RNA polymerase II
Source: Mol Syst Biol. 2016 Jun 10;12(6):874. doi: 10.15252/msb.20166869 (PMC4915518; doi:10.15252/msb.20166869)
Supplement: Supplementary file 6 — Dataset EV2 [file MSB-12-874-s006.zip › Dataset_EV2/HMM_8states_segmentation_neg.bed]

chrI	0	4920	N
chrI	4920	4960	L
chrI	4960	5060	N
chrI	5060	5080	L
chrI	5080	5260	N
chrI	5260	5320	L
chrI	5320	5340	I2
chrI	5340	5420	E2
chrI	5420	5600	N
chrI	5600	5640	I2
chrI	5640	6260	N
chrI	6260	6300	I2
chrI	6300	7100	N
chrI	7100	7120	I2
chrI	7120	7460	N
chrI	7460	7500	E2
chrI	7500	8360	N
chrI	8360	8400	E2
chrI	8400	8980	N
chrI	8980	9000	L
chrI	9000	10740	N
chrI	10740	10780	L
chrI	10780	11820	N
chrI	11820	11860	I2
chrI	11860	12060	N
chrI	12060	12100	E2
chrI	12100	12320	N
chrI	12320	12340	I2
chrI	12340	13980	N
chrI	13980	14000	I2
chrI	14000	16680	N
chrI	16680	16720	I2
chrI	16720	17600	N
chrI	17600	17660	I2
chrI	17660	17820	N
chrI	17820	17840	L
chrI	17840	18780	N
chrI	18780	18880	E3
chrI	18880	18900	E2
chrI	18900	19160	N
chrI	19160	19200	I2
chrI	19200	19900	N
chrI	19900	19920	L
chrI	19920	23160	N
chrI	23160	23200	I2
chrI	23200	23760	N
chrI	23760	23780	L
chrI	23780	24360	N
chrI	24360	24380	I2
chrI	24380	24420	E2
chrI	24420	24520	E3
chrI	24520	24540	E2
chrI	24540	24620	N
chrI	24620	24640	I2
chrI	24640	25980	N
chrI	25980	26020	E2
chrI	26020	26120	N
chrI	26120	26180	E2
chrI	26180	26420	N
chrI	26420	26460	L
chrI	26460	26820	N
chrI	26820	26860	I2
chrI	26860	26880	N
chrI	26880	26920	L
chrI	26920	26940	N
chrI	26940	27000	E2
chrI	27000	27560	N
chrI	27560	27600	E2
chrI	27600	28480	N
chrI	28480	28520	I2
chrI	28520	29300	N
chrI	29300	29320	E2
chrI	29320	29400	E3
chrI	29400	29580	N
chrI	29580	29660	L
chrI	29660	29740	I1
chrI	29740	29760	I2
chrI	29760	30860	N
chrI	30860	30900	L
chrI	30900	31080	N
chrI	31080	31100	I2
chrI	31100	31480	N
chrI	31480	31520	L
chrI	31520	31680	N
chrI	31680	31720	I2
chrI	31720	31760	N
chrI	31760	31840	E3
chrI	31840	31880	E2
chrI	31880	32060	N
chrI	32060	32100	L
chrI	32100	32140	N
chrI	32140	32160	L
chrI	32160	32380	I2
chrI	32380	32520	I1
chrI	32520	32640	L
chrI	32640	32680	I2
chrI	32680	32900	I1
chrI	32900	33000	L
chrI	33000	33080	I2
chrI	33080	33120	N
chrI	33120	33280	L
chrI	33280	33440	N
chrI	33440	33460	L
chrI	33460	33500	E3
chrI	33500	33540	E2
chrI	33540	33700	E3
chrI	33700	33720	L
chrI	33720	33740	N
chrI	33740	33780	L
chrI	33780	33800	E3
chrI	33800	33840	E2
chrI	33840	33920	E3
chrI	33920	34160	EE
chrI	34160	34220	I1
chrI	34220	34240	I2
chrI	34240	34300	L
chrI	34300	34320	I1
chrI	34320	34380	I2
chrI	34380	34420	N
chrI	34420	34460	E3
chrI	34460	34500	N
chrI	34500	34620	I2
chrI	34620	34660	L
chrI	34660	34720	N
chrI	34720	34800	L
chrI	34800	34820	N
chrI	34820	34880	I2
chrI	34880	34920	L
chrI	34920	34960	E2
chrI	34960	34980	L
chrI	34980	35240	N
chrI	35240	35300	I2
chrI	35300	35360	N
chrI	35360	35380	E3
chrI	35380	35640	N
chrI	35640	35680	L
chrI	35680	35860	N
chrI	35860	35900	E3
chrI	35900	36000	L
chrI	36000	36100	EE
chrI	36100	36240	L
chrI	36240	36300	I1
chrI	36300	36360	I2
chrI	36360	36660	N
chrI	36660	36680	I2
chrI	36680	36800	N
chrI	36800	36860	E2
chrI	36860	37000	I2
chrI	37000	37060	N
chrI	37060	37140	E3
chrI	37140	37220	L
chrI	37220	38380	N
chrI	38380	38400	E2
chrI	38400	38680	N
chrI	38680	38720	E2
chrI	38720	39740	N
chrI	39740	39760	I2
chrI	39760	42000	N
chrI	42000	42040	E2
chrI	42040	42420	N
chrI	42420	42460	L
chrI	42460	42500	N
chrI	42500	42540	L
chrI	42540	42920	N
chrI	42920	42980	E2
chrI	42980	43020	E3
chrI	43020	43100	L
chrI	43100	43160	N
chrI	43160	43220	E3
chrI	43220	43280	L
chrI	43280	43500	N
chrI	43500	43520	I2
chrI	43520	43960	N
chrI	43960	43980	E2
chrI	43980	51720	N
chrI	51720	51780	L
chrI	51780	51820	N
chrI	51820	51840	E3
chrI	51840	51940	E2
chrI	51940	52020	E3
chrI	52020	52060	E2
chrI	52060	52200	E3
chrI	52200	52220	I2
chrI	52220	52280	N
chrI	52280	52340	L
chrI	52340	52400	N
chrI	52400	52460	E3
chrI	52460	52500	EE
chrI	52500	52540	L
chrI	52540	52620	E3
chrI	52620	52660	E2
chrI	52660	52700	E3
chrI	52700	52760	E2
chrI	52760	52800	L
chrI	52800	52980	N
chrI	52980	53020	E3
chrI	53020	53060	L
chrI	53060	53220	N
chrI	53220	53300	E2
chrI	53300	53320	I2
chrI	53320	53360	L
chrI	53360	53400	N
chrI	53400	53460	I2
chrI	53460	53520	E1
chrI	53520	53800	E3
chrI	53800	53820	I2
chrI	53820	53960	L
chrI	53960	54060	E3
chrI	54060	54100	I2
chrI	54100	54160	N
chrI	54160	54220	E2
chrI	54220	54280	E1
chrI	54280	54620	EE
chrI	54620	54660	I2
chrI	54660	54720	E2
chrI	54720	54740	I2
chrI	54740	54780	I1
chrI	54780	55020	N
chrI	55020	55040	L
chrI	55040	55160	N
chrI	55160	55220	E2
chrI	55220	55340	N
chrI	55340	55360	I2
chrI	55360	55580	N
chrI	55580	55640	L
chrI	55640	55900	N
chrI	55900	55940	E2
chrI	55940	55960	N
chrI	55960	56000	L
chrI	56000	56100	N
chrI	56100	56160	I2
chrI	56160	56220	N
chrI	56220	56260	L
chrI	56260	56300	N
chrI	56300	56360	L
chrI	56360	56400	N
chrI	56400	56480	I2
chrI	56480	56520	L
chrI	56520	56580	E3
chrI	56580	56660	EE
chrI	56660	56700	I1
chrI	56700	56780	L
chrI	56780	56800	I1
chrI	56800	56880	I2
chrI	56880	57020	N
chrI	57020	57060	E2
chrI	57060	57140	E3
chrI	57140	57220	L
chrI	57220	57400	I2
chrI	57400	57420	N
chrI	57420	57460	L
chrI	57460	57560	N
chrI	57560	57600	I2
chrI	57600	57640	E3
chrI	57640	57740	N
chrI	57740	57760	L
chrI	57760	57820	I1
chrI	57820	57840	L
chrI	57840	57900	N
chrI	57900	57940	L
chrI	57940	58020	E2
chrI	58020	58040	E1
chrI	58040	58120	EE
chrI	58120	58200	E1
chrI	58200	58340	EE
chrI	58340	58460	I1
chrI	58460	58580	I2
chrI	58580	58640	L
chrI	58640	58660	I2
chrI	58660	58760	N
chrI	58760	58820	E3
chrI	58820	58920	E2
chrI	58920	59020	E3
chrI	59020	59100	E2
chrI	59100	59160	E1
chrI	59160	59260	E2
chrI	59260	59300	I2
chrI	59300	59360	E3
chrI	59360	59500	E2
chrI	59500	59560	E3
chrI	59560	59600	E1
chrI	59600	59820	E3
chrI	59820	59920	N
chrI	59920	60020	E2
chrI	60020	60260	E3
chrI	60260	60340	E1
chrI	60340	60460	E2
chrI	60460	60920	EE
chrI	60920	61000	I1
chrI	61000	61080	I2
chrI	61080	62200	N
chrI	62200	62260	E2
chrI	62260	62300	N
chrI	62300	62340	L
chrI	62340	62420	N
chrI	62420	62460	I2
chrI	62460	62500	E2
chrI	62500	62880	N
chrI	62880	62920	L
chrI	62920	63120	N
chrI	63120	63160	E2
chrI	63160	65120	N
chrI	65120	65140	E2
chrI	65140	65180	N
chrI	65180	65220	I2
chrI	65220	65260	N
chrI	65260	65320	I2
chrI	65320	65400	L
chrI	65400	65460	N
chrI	65460	65540	L
chrI	65540	65720	N
chrI	65720	65860	E3
chrI	65860	65880	E2
chrI	65880	66020	E3
chrI	66020	66140	E2
chrI	66140	66200	N
chrI	66200	66340	E3
chrI	66340	66480	E2
chrI	66480	66620	EE
chrI	66620	66680	E2
chrI	66680	66740	E1
chrI	66740	66760	E2
chrI	66760	66800	E3
chrI	66800	66840	E2
chrI	66840	66880	E3
chrI	66880	66980	E2
chrI	66980	67020	E1
chrI	67020	67180	E2
chrI	67180	67220	E3
chrI	67220	67260	E2
chrI	67260	67300	E1
chrI	67300	67540	EE
chrI	67540	67580	E2
chrI	67580	67620	I2
chrI	67620	67720	E3
chrI	67720	67760	L
chrI	67760	67860	I1
chrI	67860	67880	L
chrI	67880	67920	N
chrI	67920	67960	I2
chrI	67960	68000	L
chrI	68000	68040	I2
chrI	68040	68100	N
chrI	68100	68140	L
chrI	68140	68180	E3
chrI	68180	68220	I2
chrI	68220	68480	N
chrI	68480	68520	L
chrI	68520	68640	N
chrI	68640	68720	I2
chrI	68720	68760	L
chrI	68760	68800	E3
chrI	68800	68860	E2
chrI	68860	68900	E1
chrI	68900	69000	E2
chrI	69000	69140	E3
chrI	69140	69300	EE
chrI	69300	69340	E2
chrI	69340	69440	E3
chrI	69440	69500	E2
chrI	69500	69580	I1
chrI	69580	69600	I2
chrI	69600	70080	N
chrI	70080	70100	E2
chrI	70100	70800	N
chrI	70800	70840	L
chrI	70840	71060	N
chrI	71060	71100	E2
chrI	71100	71160	N
chrI	71160	71200	E2
chrI	71200	72720	N
chrI	72720	72740	E2
chrI	72740	73540	N
chrI	73540	73580	E2
chrI	73580	74260	N
chrI	74260	74300	E3
chrI	74300	74520	N
chrI	74520	74580	L
chrI	74580	74780	N
chrI	74780	74840	L
chrI	74840	74880	N
chrI	74880	74920	I2
chrI	74920	75040	N
chrI	75040	75060	E2
chrI	75060	75080	E1
chrI	75080	75120	EE
chrI	75120	75200	L
chrI	75200	75260	E2
chrI	75260	75300	E3
chrI	75300	75380	EE
chrI	75380	75480	E1
chrI	75480	75580	EE
chrI	75580	75640	E2
chrI	75640	75760	I2
chrI	75760	75820	E3
chrI	75820	75840	E2
chrI	75840	75880	E3
chrI	75880	75920	I2
chrI	75920	76000	E3
chrI	76000	76020	I2
chrI	76020	76180	I1
chrI	76180	76200	I2
chrI	76200	79920	N
chrI	79920	79960	I2
chrI	79960	80380	N
chrI	80380	80400	I2
chrI	80400	80720	N
chrI	80720	80960	E3
chrI	80960	81000	E2
chrI	81000	81040	E3
chrI	81040	81160	N
chrI	81160	81260	E2
chrI	81260	81340	L
chrI	81340	81440	N
chrI	81440	81480	E2
chrI	81480	81520	E3
chrI	81520	81600	E2
chrI	81600	81680	E3
chrI	81680	81720	E2
chrI	81720	81800	E3
chrI	81800	81960	L
chrI	81960	82100	E3
chrI	82100	82140	L
chrI	82140	82180	E3
chrI	82180	82220	E2
chrI	82220	82280	E3
chrI	82280	82320	E2
chrI	82320	82400	E3
chrI	82400	82440	I2
chrI	82440	82560	EE
chrI	82560	82580	L
chrI	82580	82880	N
chrI	82880	82900	L
chrI	82900	83280	N
chrI	83280	83300	E2
chrI	83300	83540	E3
chrI	83540	83620	I2
chrI	83620	83700	E3
chrI	83700	83760	E1
chrI	83760	83840	EE
chrI	83840	83900	E3
chrI	83900	83940	E1
chrI	83940	84100	EE
chrI	84100	84220	E1
chrI	84220	84260	I2
chrI	84260	84400	EE
chrI	84400	84440	L
chrI	84440	84480	I2
chrI	84480	84540	E3
chrI	84540	84580	L
chrI	84580	84700	N
chrI	84700	84740	L
chrI	84740	84920	E3
chrI	84920	84980	N
chrI	84980	85040	I2
chrI	85040	85080	E1
chrI	85080	85120	E3
chrI	85120	85160	E2
chrI	85160	85200	N
chrI	85200	85260	E2
chrI	85260	85300	E3
chrI	85300	85400	E2
chrI	85400	85440	N
chrI	85440	85460	E2
chrI	85460	85500	E1
chrI	85500	85520	E2
chrI	85520	85580	N
chrI	85580	85660	E3
chrI	85660	85700	N
chrI	85700	85800	L
chrI	85800	85920	E3
chrI	85920	86000	E2
chrI	86000	86040	E3
chrI	86040	86080	E2
chrI	86080	86140	L
chrI	86140	86260	N
chrI	86260	86300	L
chrI	86300	86340	E3
chrI	86340	86440	E2
chrI	86440	86540	N
chrI	86540	86580	L
chrI	86580	86780	EE
chrI	86780	86820	L
chrI	86820	86960	E2
chrI	86960	87000	EE
chrI	87000	87060	I1
chrI	87060	87080	I2
chrI	87080	87200	N
chrI	87200	87220	E2
chrI	87220	87700	N
chrI	87700	87740	L
chrI	87740	87900	N
chrI	87900	87920	L
chrI	87920	88000	N
chrI	88000	88080	E2
chrI	88080	88220	N
chrI	88220	88240	L
chrI	88240	88280	E2
chrI	88280	88340	N
chrI	88340	88360	L
chrI	88360	88440	N
chrI	88440	88540	L
chrI	88540	88600	I2
chrI	88600	88660	N
chrI	88660	88700	E3
chrI	88700	88720	E2
chrI	88720	88900	N
chrI	88900	88940	L
chrI	88940	89000	I2
chrI	89000	89100	E3
chrI	89100	89140	L
chrI	89140	89220	N
chrI	89220	89280	E2
chrI	89280	89300	E1
chrI	89300	89340	L
chrI	89340	89440	N
chrI	89440	89560	E3
chrI	89560	89580	L
chrI	89580	89700	N
chrI	89700	89760	E2
chrI	89760	89840	N
chrI	89840	89900	L
chrI	89900	89940	N
chrI	89940	89980	L
chrI	89980	90140	N
chrI	90140	90220	E2
chrI	90220	90240	E3
chrI	90240	90280	L
chrI	90280	90320	N
chrI	90320	90340	I2
chrI	90340	90400	N
chrI	90400	90420	E2
chrI	90420	90460	E1
chrI	90460	90520	I2
chrI	90520	90600	N
chrI	90600	90720	E3
chrI	90720	90760	E2
chrI	90760	90800	E3
chrI	90800	90840	E2
chrI	90840	91060	E3
chrI	91060	91100	N
chrI	91100	91120	E2
chrI	91120	91180	L
chrI	91180	91200	E3
chrI	91200	91260	E1
chrI	91260	91280	E2
chrI	91280	91320	L
chrI	91320	91340	E2
chrI	91340	91360	E3
chrI	91360	91380	I2
chrI	91380	91400	L
chrI	91400	91420	N
chrI	91420	91440	E2
chrI	91440	91520	E1
chrI	91520	91580	EE
chrI	91580	91740	E1
chrI	91740	91840	E2
chrI	91840	91900	E3
chrI	91900	91940	E2
chrI	91940	91980	E3
chrI	91980	92040	E2
chrI	92040	92080	I2
chrI	92080	92280	EE
chrI	92280	92340	L
chrI	92340	92420	I1
chrI	92420	92520	L
chrI	92520	93860	N
chrI	93860	93900	E2
chrI	93900	95040	N
chrI	95040	95080	E3
chrI	95080	95260	N
chrI	95260	95300	L
chrI	95300	95680	N
chrI	95680	95700	E2
chrI	95700	95760	E3
chrI	95760	95800	L
chrI	95800	95820	N
chrI	95820	95860	E2
chrI	95860	95900	E3
chrI	95900	95940	E2
chrI	95940	96240	N
chrI	96240	96320	E3
chrI	96320	96360	E2
chrI	96360	96680	N
chrI	96680	96700	E2
chrI	96700	96740	N
chrI	96740	96820	E2
chrI	96820	96880	N
chrI	96880	96940	E3
chrI	96940	97040	E2
chrI	97040	97240	I2
chrI	97240	97300	N
chrI	97300	97360	E2
chrI	97360	97380	N
chrI	97380	97420	I2
chrI	97420	97460	E2
chrI	97460	97520	E3
chrI	97520	97560	E2
chrI	97560	97620	E3
chrI	97620	97680	E2
chrI	97680	97900	N
chrI	97900	97960	E3
chrI	97960	98040	N
chrI	98040	98100	L
chrI	98100	98240	N
chrI	98240	98300	L
chrI	98300	98560	N
chrI	98560	98620	E3
chrI	98620	98660	I2
chrI	98660	98720	E3
chrI	98720	98780	E2
chrI	98780	98820	E1
chrI	98820	98860	E3
chrI	98860	98940	E2
chrI	98940	99060	N
chrI	99060	99100	I2
chrI	99100	99220	E3
chrI	99220	99280	EE
chrI	99280	99380	E1
chrI	99380	99400	E2
chrI	99400	99440	N
chrI	99440	99460	E2
chrI	99460	99580	E3
chrI	99580	99660	EE
chrI	99660	99700	I1
chrI	99700	99760	I2
chrI	99760	99880	N
chrI	99880	99920	L
chrI	99920	100140	N
chrI	100140	100240	E3
chrI	100240	100340	E1
chrI	100340	100380	I2
chrI	100380	100440	EE
chrI	100440	100740	E1
chrI	100740	100820	EE
chrI	100820	100880	E1
chrI	100880	101080	EE
chrI	101080	101160	I1
chrI	101160	101180	I2
chrI	101180	102160	N
chrI	102160	102220	L
chrI	102220	102340	N
chrI	102340	102380	E2
chrI	102380	102440	N
chrI	102440	102500	L
chrI	102500	102540	N
chrI	102540	102620	E2
chrI	102620	102680	L
chrI	102680	102760	N
chrI	102760	102800	E2
chrI	102800	102920	E3
chrI	102920	102980	E2
chrI	102980	103020	N
chrI	103020	103040	E2
chrI	103040	103080	N
chrI	103080	103140	L
chrI	103140	103340	N
chrI	103340	103360	L
chrI	103360	103460	N
chrI	103460	103500	E2
chrI	103500	103600	N
chrI	103600	103620	L
chrI	103620	103700	N
chrI	103700	103720	L
chrI	103720	103860	N
chrI	103860	103940	E2
chrI	103940	104120	E3
chrI	104120	104160	I2
chrI	104160	104200	N
chrI	104200	104240	E3
chrI	104240	104660	N
chrI	104660	104700	I2
chrI	104700	104860	N
chrI	104860	104900	L
chrI	104900	104940	N
chrI	104940	104980	I2
chrI	104980	105020	N
chrI	105020	105060	E2
chrI	105060	105100	L
chrI	105100	105160	N
chrI	105160	105240	I2
chrI	105240	105260	E3
chrI	105260	105300	EE
chrI	105300	105320	E2
chrI	105320	105420	E3
chrI	105420	105460	I2
chrI	105460	105580	E3
chrI	105580	105620	EE
chrI	105620	105640	I1
chrI	105640	105720	N
chrI	105720	105740	L
chrI	105740	105860	EE
chrI	105860	105920	I2
chrI	105920	106040	N
chrI	106040	106080	E3
chrI	106080	106240	N
chrI	106240	106260	L
chrI	106260	106420	E3
chrI	106420	106480	N
chrI	106480	106520	E2
chrI	106520	106540	E3
chrI	106540	106620	N
chrI	106620	106640	L
chrI	106640	106720	E2
chrI	106720	106780	I2
chrI	106780	106840	E3
chrI	106840	106900	EE
chrI	106900	107020	E1
chrI	107020	107080	E3
chrI	107080	107380	E1
chrI	107380	107460	EE
chrI	107460	107600	E1
chrI	107600	107720	E3
chrI	107720	107920	EE
chrI	107920	108040	E3
chrI	108040	108080	E1
chrI	108080	108160	EE
chrI	108160	108240	E1
chrI	108240	108280	I2
chrI	108280	108560	EE
chrI	108560	108620	I1
chrI	108620	108680	L
chrI	108680	108700	N
chrI	108700	108740	E3
chrI	108740	108780	E2
chrI	108780	108960	N
chrI	108960	108980	E2
chrI	108980	109060	E3
chrI	109060	109120	L
chrI	109120	109180	E3
chrI	109180	109220	I2
chrI	109220	109300	L
chrI	109300	109400	N
chrI	109400	109460	L
chrI	109460	109500	I2
chrI	109500	109540	E3
chrI	109540	109600	E2
chrI	109600	109640	E1
chrI	109640	109880	E2
chrI	109880	109960	N
chrI	109960	109980	E3
chrI	109980	110020	EE
chrI	110020	110140	E3
chrI	110140	110200	N
chrI	110200	110280	L
chrI	110280	110460	I1
chrI	110460	110480	I2
chrI	110480	110540	N
chrI	110540	110580	L
chrI	110580	110600	N
chrI	110600	110680	I2
chrI	110680	110800	N
chrI	110800	110880	E2
chrI	110880	111000	E3
chrI	111000	111020	E2
chrI	111020	111100	N
chrI	111100	111200	E2
chrI	111200	111240	I2
chrI	111240	111280	N
chrI	111280	111420	L
chrI	111420	111460	E2
chrI	111460	111520	E3
chrI	111520	111540	EE
chrI	111540	111620	E1
chrI	111620	111660	E2
chrI	111660	111720	N
chrI	111720	111820	E2
chrI	111820	111840	E3
chrI	111840	111940	I2
chrI	111940	111980	EE
chrI	111980	112000	L
chrI	112000	112040	I2
chrI	112040	112180	E2
chrI	112180	112220	L
chrI	112220	112280	E2
chrI	112280	112380	E3
chrI	112380	112460	E2
chrI	112460	112600	E3
chrI	112600	112640	E2
chrI	112640	112660	E3
chrI	112660	112700	I2
chrI	112700	112720	N
chrI	112720	112840	E2
chrI	112840	112960	EE
chrI	112960	113040	E3
chrI	113040	113080	I2
chrI	113080	113140	L
chrI	113140	113360	EE
chrI	113360	113400	I2
chrI	113400	113420	I1
chrI	113420	113520	I2
chrI	113520	113620	N
chrI	113620	113660	E2
chrI	113660	113780	E3
chrI	113780	113840	EE
chrI	113840	113860	E2
chrI	113860	113920	E3
chrI	113920	113960	E2
chrI	113960	114040	E3
chrI	114040	114060	I2
chrI	114060	114160	E2
chrI	114160	114240	E1
chrI	114240	114380	E3
chrI	114380	114480	EE
chrI	114480	114580	I1
chrI	114580	114620	I2
chrI	114620	116120	N
chrI	116120	116160	E2
chrI	116160	119840	N
chrI	119840	119880	E2
chrI	119880	123280	N
chrI	123280	123300	L
chrI	123300	124660	N
chrI	124660	124740	E2
chrI	124740	124920	N
chrI	124920	124960	I2
chrI	124960	126520	N
chrI	126520	126540	I2
chrI	126540	126920	N
chrI	126920	127060	L
chrI	127060	127180	N
chrI	127180	127260	E3
chrI	127260	127360	I2
chrI	127360	127500	E3
chrI	127500	127640	N
chrI	127640	127700	L
chrI	127700	127740	E2
chrI	127740	127980	E3
chrI	127980	128020	I2
chrI	128020	128080	I1
chrI	128080	128100	L
chrI	128100	128220	N
chrI	128220	128260	I2
chrI	128260	128440	E3
chrI	128440	128480	E2
chrI	128480	128600	L
chrI	128600	128620	I2
chrI	128620	128720	E3
chrI	128720	128760	E2
chrI	128760	128840	E1
chrI	128840	128920	EE
chrI	128920	129040	I1
chrI	129040	129060	I2
chrI	129060	130120	N
chrI	130120	130160	I2
chrI	130160	130380	N
chrI	130380	130420	L
chrI	130420	130440	I2
chrI	130440	131880	N
chrI	131880	131920	L
chrI	131920	133000	N
chrI	133000	133040	E2
chrI	133040	133260	N
chrI	133260	133300	E2
chrI	133300	133360	N
chrI	133360	133380	L
chrI	133380	133760	N
chrI	133760	133800	E3
chrI	133800	133840	L
chrI	133840	133860	N
chrI	133860	133900	L
chrI	133900	134180	N
chrI	134180	134360	E3
chrI	134360	134400	E2
chrI	134400	134660	N
chrI	134660	134700	L
chrI	134700	134740	E2
chrI	134740	134900	E3
chrI	134900	134940	N
chrI	134940	134960	I2
chrI	134960	134980	L
chrI	134980	135020	E2
chrI	135020	135080	N
chrI	135080	135160	L
chrI	135160	135200	N
chrI	135200	135220	E2
chrI	135220	135260	N
chrI	135260	135340	L
chrI	135340	135400	E3
chrI	135400	135440	E2
chrI	135440	135500	L
chrI	135500	135540	N
chrI	135540	135620	E3
chrI	135620	135660	I2
chrI	135660	135700	I1
chrI	135700	136400	N
chrI	136400	136440	L
chrI	136440	136500	N
chrI	136500	136640	I2
chrI	136640	136940	N
chrI	136940	136960	E2
chrI	136960	137080	N
chrI	137080	137120	I2
chrI	137120	137180	E2
chrI	137180	137460	N
chrI	137460	137480	L
chrI	137480	137580	N
chrI	137580	137640	L
chrI	137640	137680	N
chrI	137680	137700	L
chrI	137700	137800	E3
chrI	137800	137820	E2
chrI	137820	138020	E1
chrI	138020	138300	EE
chrI	138300	138340	E1
chrI	138340	138360	L
chrI	138360	138420	I1
chrI	138420	138440	I2
chrI	138440	138860	N
chrI	138860	138900	E3
chrI	138900	139260	N
chrI	139260	139340	L
chrI	139340	139380	E2
chrI	139380	139480	L
chrI	139480	139980	E1
chrI	139980	140020	E2
chrI	140020	140960	E1
chrI	140960	141120	EE
chrI	141120	141160	E1
chrI	141160	141380	I2
chrI	141380	141520	I1
chrI	141520	141540	I2
chrI	141540	141640	L
chrI	141640	141840	N
chrI	141840	141880	E2
chrI	141880	144120	N
chrI	144120	144160	E2
chrI	144160	147480	N
chrI	147480	147520	L
chrI	147520	147540	N
chrI	147540	147620	L
chrI	147620	147660	N
chrI	147660	147760	I2
chrI	147760	147820	N
chrI	147820	147940	E3
chrI	147940	147960	N
chrI	147960	148000	L
chrI	148000	148040	E2
chrI	148040	148080	E3
chrI	148080	148120	L
chrI	148120	148180	N
chrI	148180	148240	I2
chrI	148240	148260	E1
chrI	148260	148280	E2
chrI	148280	148420	N
chrI	148420	148480	L
chrI	148480	148520	N
chrI	148520	148540	L
chrI	148540	148620	N
chrI	148620	148660	E2
chrI	148660	148720	E3
chrI	148720	148740	L
chrI	148740	148860	N
chrI	148860	148880	L
chrI	148880	149160	E3
chrI	149160	149220	E2
chrI	149220	149260	N
chrI	149260	149300	E2
chrI	149300	149340	N
chrI	149340	149360	E2
chrI	149360	149400	E1
chrI	149400	149420	E2
chrI	149420	149460	N
chrI	149460	149500	E2
chrI	149500	149540	E3
chrI	149540	149580	L
chrI	149580	149840	E3
chrI	149840	149920	L
chrI	149920	149940	N
chrI	149940	149960	E2
chrI	149960	150000	E1
chrI	150000	150020	E2
chrI	150020	150220	E3
chrI	150220	150320	E2
chrI	150320	150360	E1
chrI	150360	150380	E2
chrI	150380	150480	E3
chrI	150480	150560	E2
chrI	150560	150620	I2
chrI	150620	150640	E2
chrI	150640	150700	L
chrI	150700	150840	I2
chrI	150840	150880	N
chrI	150880	150960	E2
chrI	150960	151020	I2
chrI	151020	151100	E3
chrI	151100	151240	I2
chrI	151240	151600	N
chrI	151600	151740	EE
chrI	151740	151820	E3
chrI	151820	151880	L
chrI	151880	151920	E3
chrI	151920	152000	L
chrI	152000	152940	N
chrI	152940	152980	L
chrI	152980	153560	N
chrI	153560	153600	I2
chrI	153600	153720	L
chrI	153720	153760	N
chrI	153760	153800	E2
chrI	153800	153820	L
chrI	153820	153880	N
chrI	153880	153940	L
chrI	153940	153980	N
chrI	153980	154080	L
chrI	154080	154140	EE
chrI	154140	154220	E3
chrI	154220	154620	EE
chrI	154620	154660	I1
chrI	154660	154740	I2
chrI	154740	154760	N
chrI	154760	154780	L
chrI	154780	154940	N
chrI	154940	155000	I2
chrI	155000	155040	L
chrI	155040	156800	N
chrI	156800	156840	I2
chrI	156840	156860	E3
chrI	156860	156900	E2
chrI	156900	156940	N
chrI	156940	157000	E2
chrI	157000	157060	L
chrI	157060	157140	EE
chrI	157140	157260	E3
chrI	157260	157280	E2
chrI	157280	157320	L
chrI	157320	157360	I2
chrI	157360	157440	E3
chrI	157440	157500	I2
chrI	157500	157560	E3
chrI	157560	157600	E2
chrI	157600	157680	E3
chrI	157680	157720	L
chrI	157720	157740	N
chrI	157740	157880	I2
chrI	157880	157900	N
chrI	157900	157920	E2
chrI	157920	158020	E1
chrI	158020	158100	E2
chrI	158100	158180	E3
chrI	158180	158200	E2
chrI	158200	158580	EE
chrI	158580	158680	I1
chrI	158680	159200	N
chrI	159200	159240	E2
chrI	159240	160120	N
chrI	160120	160180	L
chrI	160180	160300	I2
chrI	160300	160420	L
chrI	160420	160520	I2
chrI	160520	160560	L
chrI	160560	160600	I2
chrI	160600	160860	E2
chrI	160860	160900	E1
chrI	160900	161040	I2
chrI	161040	161080	E2
chrI	161080	161100	I2
chrI	161100	161120	I1
chrI	161120	161280	I2
chrI	161280	161300	E2
chrI	161300	161400	E3
chrI	161400	161520	I2
chrI	161520	161560	N
chrI	161560	161700	E2
chrI	161700	161720	L
chrI	161720	161740	I1
chrI	161740	161760	I2
chrI	161760	161800	E3
chrI	161800	161900	I2
chrI	161900	162040	E2
chrI	162040	162100	E3
chrI	162100	162140	E2
chrI	162140	162860	E1
chrI	162860	162920	E2
chrI	162920	163220	E1
chrI	163220	163300	E2
chrI	163300	163360	N
chrI	163360	163380	E2
chrI	163380	163680	E1
chrI	163680	163860	L
chrI	163860	163880	I2
chrI	163880	163960	E2
chrI	163960	164000	E1
chrI	164000	164020	E2
chrI	164020	164060	E3
chrI	164060	164120	I2
chrI	164120	164240	E1
chrI	164240	164280	I2
chrI	164280	165180	E1
chrI	165180	165220	I2
chrI	165220	165300	E2
chrI	165300	165420	E1
chrI	165420	165500	E2
chrI	165500	165540	L
chrI	165540	165620	I2
chrI	165620	165720	E1
chrI	165720	166000	I2
chrI	166000	166040	E2
chrI	166040	166100	E1
chrI	166100	166140	I2
chrI	166140	166340	N
chrI	166340	166380	I2
chrI	166380	166420	L
chrI	166420	166460	N
chrI	166460	166500	L
chrI	166500	166620	N
chrI	166620	166660	L
chrI	166660	166700	N
chrI	166700	166760	E3
chrI	166760	166840	E2
chrI	166840	166940	E3
chrI	166940	166980	E2
chrI	166980	167020	EE
chrI	167020	167240	E1
chrI	167240	167480	E2
chrI	167480	167520	E3
chrI	167520	167560	E2
chrI	167560	167620	EE
chrI	167620	167660	I1
chrI	167660	167700	I2
chrI	167700	167740	L
chrI	167740	167820	E3
chrI	167820	167880	E1
chrI	167880	167960	E2
chrI	167960	168020	EE
chrI	168020	168120	E1
chrI	168120	168140	E2
chrI	168140	168220	L
chrI	168220	168240	I2
chrI	168240	168360	E1
chrI	168360	168400	E3
chrI	168400	168440	E2
chrI	168440	168540	EE
chrI	168540	168620	I2
chrI	168620	168640	E2
chrI	168640	168680	E1
chrI	168680	168740	EE
chrI	168740	168800	I2
chrI	168800	168960	EE
chrI	168960	169060	L
chrI	169060	169140	N
chrI	169140	169180	L
chrI	169180	170080	N
chrI	170080	170140	I2
chrI	170140	170380	N
chrI	170380	170400	I2
chrI	170400	170480	E3
chrI	170480	170560	I2
chrI	170560	170580	E3
chrI	170580	170620	E1
chrI	170620	170660	E2
chrI	170660	170700	L
chrI	170700	170820	E3
chrI	170820	171100	E2
chrI	171100	171220	I2
chrI	171220	171260	E2
chrI	171260	171300	E3
chrI	171300	171360	I2
chrI	171360	171420	N
chrI	171420	171460	I2
chrI	171460	171480	L
chrI	171480	171620	I1
chrI	171620	171660	I2
chrI	171660	172060	N
chrI	172060	172120	I2
chrI	172120	172320	N
chrI	172320	172400	E2
chrI	172400	172700	N
chrI	172700	172740	L
chrI	172740	173220	N
chrI	173220	173300	E3
chrI	173300	173500	N
chrI	173500	173520	L
chrI	173520	173580	N
chrI	173580	173680	E2
chrI	173680	173720	E3
chrI	173720	173760	E2
chrI	173760	173840	N
chrI	173840	173980	E2
chrI	173980	174000	E3
chrI	174000	174020	L
chrI	174020	174100	N
chrI	174100	174140	I2
chrI	174140	174160	N
chrI	174160	174200	L
chrI	174200	174320	E2
chrI	174320	174360	E3
chrI	174360	174460	E2
chrI	174460	174680	E3
chrI	174680	174720	E1
chrI	174720	174760	E2
chrI	174760	174780	I2
chrI	174780	174840	E3
chrI	174840	174860	E2
chrI	174860	174900	N
chrI	174900	174960	L
chrI	174960	175020	I2
chrI	175020	175100	EE
chrI	175100	175140	L
chrI	175140	176620	N
chrI	176620	176660	L
chrI	176660	176800	N
chrI	176800	176860	E2
chrI	176860	177200	N
chrI	177200	177240	E3
chrI	177240	177280	N
chrI	177280	177340	L
chrI	177340	177760	N
chrI	177760	177780	L
chrI	177780	177820	E3
chrI	177820	178000	N
chrI	178000	178020	I2
chrI	178020	178080	N
chrI	178080	178140	E2
chrI	178140	178180	L
chrI	178180	178340	N
chrI	178340	178380	I2
chrI	178380	178440	N
chrI	178440	178520	I2
chrI	178520	178580	E2
chrI	178580	178660	N
chrI	178660	178760	E3
chrI	178760	178780	E2
chrI	178780	178940	N
chrI	178940	179060	E3
chrI	179060	179100	L
chrI	179100	179220	N
chrI	179220	179240	I2
chrI	179240	179340	E3
chrI	179340	179400	E2
chrI	179400	179440	E1
chrI	179440	179480	I2
chrI	179480	179520	E3
chrI	179520	179600	E2
chrI	179600	179680	E3
chrI	179680	179720	E2
chrI	179720	179820	I2
chrI	179820	179860	N
chrI	179860	179900	E2
chrI	179900	179940	N
chrI	179940	179980	L
chrI	179980	180160	N
chrI	180160	180180	L
chrI	180180	180380	N
chrI	180380	180420	E2
chrI	180420	180440	N
chrI	180440	180480	L
chrI	180480	180520	I2
chrI	180520	180640	N
chrI	180640	180840	L
chrI	180840	180900	N
chrI	180900	180920	L
chrI	180920	181160	N
chrI	181160	181180	I2
chrI	181180	182480	N
chrI	182480	182520	L
chrI	182520	182620	I1
chrI	182620	182660	N
chrI	182660	182680	L
chrI	182680	182720	N
chrI	182720	182760	I2
chrI	182760	182900	N
chrI	182900	182940	L
chrI	182940	182960	I1
chrI	182960	183060	N
chrI	183060	183160	L
chrI	183160	183400	N
chrI	183400	183460	I2
chrI	183460	183520	I1
chrI	183520	183540	I2
chrI	183540	184540	N
chrI	184540	184560	I2
chrI	184560	184680	L
chrI	184680	186500	N
chrI	186500	186560	I2
chrI	186560	186880	N
chrI	186880	186900	L
chrI	186900	187060	N
chrI	187060	187080	I2
chrI	187080	187120	E3
chrI	187120	187200	L
chrI	187200	187500	N
chrI	187500	187620	I2
chrI	187620	187680	E3
chrI	187680	187800	L
chrI	187800	187840	I2
chrI	187840	187860	N
chrI	187860	187980	E3
chrI	187980	188140	N
chrI	188140	188200	E3
chrI	188200	188220	I2
chrI	188220	188320	N
chrI	188320	188360	I2
chrI	188360	188400	N
chrI	188400	188460	L
chrI	188460	188500	N
chrI	188500	188520	L
chrI	188520	188560	I1
chrI	188560	188680	L
chrI	188680	188720	N
chrI	188720	188780	E3
chrI	188780	188820	L
chrI	188820	188880	N
chrI	188880	188920	E3
chrI	188920	188940	E2
chrI	188940	189020	N
chrI	189020	189060	L
chrI	189060	189440	N
chrI	189440	189520	I2
chrI	189520	189640	N
chrI	189640	189700	E3
chrI	189700	189740	I2
chrI	189740	189860	L
chrI	189860	189900	I2
chrI	189900	190000	E3
chrI	190000	190040	L
chrI	190040	190940	N
chrI	190940	190960	I2
chrI	190960	191140	N
chrI	191140	191180	E2
chrI	191180	198640	N
chrI	198640	198680	I2
chrI	198680	198920	N
chrI	198920	198940	L
chrI	198940	199000	N
chrI	199000	199040	L
chrI	199040	200280	N
chrI	200280	200300	L
chrI	200300	200440	I2
chrI	200440	200880	N
chrI	200880	200920	L
chrI	200920	202220	N
chrI	202220	202280	I2
chrI	202280	202320	N
chrI	202320	202340	L
chrI	202340	202460	N
chrI	202460	202520	E2
chrI	202520	202580	N
chrI	202580	202600	L
chrI	202600	203780	N
chrI	203780	203840	E2
chrI	203840	204300	N
chrI	204300	204340	L
chrI	204340	204380	I2
chrI	204380	204420	N
chrI	204420	204460	E2
chrI	204460	204540	N
chrI	204540	204600	E2
chrI	204600	204680	N
chrI	204680	204720	E2
chrI	204720	204820	N
chrI	204820	204860	E2
chrI	204860	205840	N
chrI	205840	205880	E2
chrI	205880	205960	N
chrI	205960	206000	I2
chrI	206000	206060	N
chrI	206060	206080	L
chrI	206080	206240	N
chrI	206240	206300	I2
chrI	206300	206340	N
chrI	206340	206400	I2
chrI	206400	206420	E2
chrI	206420	206520	N
chrI	206520	206560	E2
chrI	206560	206600	N
chrI	206600	206640	E3
chrI	206640	206680	N
chrI	206680	206720	E2
chrI	206720	206760	N
chrI	206760	206800	L
chrI	206800	206940	I2
chrI	206940	207000	N
chrI	207000	207180	E2
chrI	207180	207220	E3
chrI	207220	207320	N
chrI	207320	207360	E3
chrI	207360	207380	I2
chrI	207380	207480	N
chrI	207480	207520	E2
chrI	207520	207620	E3
chrI	207620	207660	L
chrI	207660	207780	N
chrI	207780	207840	E3
chrI	207840	207880	E2
chrI	207880	207920	N
chrI	207920	207960	I2
chrI	207960	208000	L
chrI	208000	208040	E3
chrI	208040	208080	I2
chrI	208080	208100	L
chrI	208100	208720	N
chrI	208720	208760	E2
chrI	208760	210420	N
chrI	210420	210440	L
chrI	210440	210680	N
chrI	210680	210720	L
chrI	210720	211140	N
chrI	211140	211180	E2
chrI	211180	211780	N
chrI	211780	211820	E3
chrI	211820	212160	N
chrI	212160	212200	E2
chrI	212200	212360	N
chrI	212360	212440	E3
chrI	212440	212480	N
chrI	212480	212540	E2
chrI	212540	212580	N
chrI	212580	212640	L
chrI	212640	213280	N
chrI	213280	213320	L
chrI	213320	213840	N
chrI	213840	213860	L
chrI	213860	216600	N
chrI	216600	216640	E2
chrI	216640	217440	N
chrI	217440	217460	E2
chrI	217460	217500	N
chrI	217500	217520	I2
chrI	217520	217580	E2
chrI	217580	218160	N
chrI	218160	218200	E3
chrI	218200	218340	N
chrI	218340	218380	E2
chrI	218380	218400	E3
chrI	218400	218440	L
chrI	218440	219040	N
chrI	219040	219100	E2
chrI	219100	219160	N
chrI	219160	219240	E2
chrI	219240	219300	L
chrI	219300	219320	I2
chrI	219320	219380	N
chrI	219380	219400	L
chrI	219400	219460	N
chrI	219460	219520	E3
chrI	219520	219580	L
chrI	219580	219660	N
chrI	219660	219780	L
chrI	219780	219820	I2
chrI	219820	219860	L
chrI	219860	219980	I2
chrI	219980	220020	N
chrI	220020	220160	L
chrI	220160	220180	N
chrI	220180	220240	E2
chrI	220240	220300	L
chrI	220300	220340	N
chrI	220340	220440	E3
chrI	220440	220460	I2
chrI	220460	220800	N
chrI	220800	220840	I2
chrI	220840	221000	N
chrI	221000	221160	E2
chrI	221160	221200	N
chrI	221200	221240	E2
chrI	221240	221280	E3
chrI	221280	221440	N
chrI	221440	221560	E3
chrI	221560	221620	I2
chrI	221620	221720	E2
chrI	221720	221760	N
chrI	221760	221800	L
chrI	221800	221900	E2
chrI	221900	221960	E3
chrI	221960	222160	E2
chrI	222160	222200	E3
chrI	222200	222260	EE
chrI	222260	222340	E2
chrI	222340	222420	E3
chrI	222420	222580	E2
chrI	222580	222600	E1
chrI	222600	222620	E2
chrI	222620	222660	E3
chrI	222660	222700	I2
chrI	222700	222740	E2
chrI	222740	222800	N
chrI	222800	222940	L
chrI	222940	223020	N
chrI	223020	223060	L
chrI	223060	223120	N
chrI	223120	223140	L
chrI	223140	223160	I1
chrI	223160	223180	I2
chrI	223180	224660	N
chrI	224660	224680	I2
chrI	224680	224880	N
chrI	224880	224960	I2
chrI	224960	224980	L
chrI	224980	226720	N
chrI	226720	226760	L
chrI	226760	226800	I2
chrI	226800	227020	N
chrI	227020	227040	L
chrI	227040	230200	N
chrII	0	60	N
chrII	60	120	L
chrII	120	160	I1
chrII	160	220	L
chrII	220	260	N
chrII	260	340	E2
chrII	340	380	N
chrII	380	580	E2
chrII	580	620	E1
chrII	620	880	E2
chrII	880	1060	E1
chrII	1060	1180	E2
chrII	1180	1240	E3
chrII	1240	1280	N
chrII	1280	1300	E2
chrII	1300	1460	E1
chrII	1460	1560	E2
chrII	1560	1640	N
chrII	1640	1660	E2
chrII	1660	1800	N
chrII	1800	1920	E2
chrII	1920	2040	N
chrII	2040	2140	E2
chrII	2140	2180	N
chrII	2180	2440	E2
chrII	2440	2500	E1
chrII	2500	2640	E2
chrII	2640	2800	E1
chrII	2800	2980	E2
chrII	2980	3480	E1
chrII	3480	3640	EE
chrII	3640	3740	E1
chrII	3740	3800	I2
chrII	3800	3840	E3
chrII	3840	3860	E2
chrII	3860	3980	E1
chrII	3980	4160	E2
chrII	4160	4340	E1
chrII	4340	4400	E2
chrII	4400	4440	N
chrII	4440	4480	E2
chrII	4480	4580	E1
chrII	4580	4720	E2
chrII	4720	4800	E1
chrII	4800	4920	I2
chrII	4920	4940	N
chrII	4940	4960	E2
chrII	4960	5020	E1
chrII	5020	5080	EE
chrII	5080	5160	I1
chrII	5160	5260	I2
chrII	5260	5440	I1
chrII	5440	5500	L
chrII	5500	5720	N
chrII	5720	5780	I2
chrII	5780	8060	N
chrII	8060	8160	I2
chrII	8160	9080	N
chrII	9080	9120	I2
chrII	9120	9320	N
chrII	9320	9420	E2
chrII	9420	9760	N
chrII	9760	9800	L
chrII	9800	9860	N
chrII	9860	9900	L
chrII	9900	9940	N
chrII	9940	9960	L
chrII	9960	10020	E3
chrII	10020	10080	L
chrII	10080	10400	EE
chrII	10400	10540	I1
chrII	10540	10560	L
chrII	10560	11000	N
chrII	11000	11080	E2
chrII	11080	11160	N
chrII	11160	11220	E3
chrII	11220	11260	N
chrII	11260	11300	L
chrII	11300	11460	N
chrII	11460	11500	E3
chrII	11500	11540	L
chrII	11540	11800	N
chrII	11800	11920	E3
chrII	11920	11960	L
chrII	11960	11980	N
chrII	11980	12060	E2
chrII	12060	12100	L
chrII	12100	12360	N
chrII	12360	12420	I2
chrII	12420	12520	N
chrII	12520	12580	L
chrII	12580	12620	N
chrII	12620	12660	I2
chrII	12660	12720	N
chrII	12720	12760	I2
chrII	12760	12900	E3
chrII	12900	12940	I2
chrII	12940	13000	E2
chrII	13000	13040	I2
chrII	13040	13080	N
chrII	13080	13140	E2
chrII	13140	13240	E3
chrII	13240	13340	N
chrII	13340	13400	E2
chrII	13400	13480	EE
chrII	13480	13500	L
chrII	13500	13540	N
chrII	13540	13580	E3
chrII	13580	13780	L
chrII	13780	13860	N
chrII	13860	13900	E2
chrII	13900	13920	E3
chrII	13920	13940	I2
chrII	13940	14380	N
chrII	14380	14420	E2
chrII	14420	14480	E3
chrII	14480	14520	I2
chrII	14520	14560	E2
chrII	14560	14620	L
chrII	14620	14660	E2
chrII	14660	14740	E1
chrII	14740	14760	E2
chrII	14760	14920	N
chrII	14920	15000	L
chrII	15000	15080	N
chrII	15080	15200	L
chrII	15200	15220	E3
chrII	15220	15260	E2
chrII	15260	15420	E3
chrII	15420	15460	I2
chrII	15460	15520	E3
chrII	15520	15580	E2
chrII	15580	15660	E1
chrII	15660	15680	E2
chrII	15680	15720	E3
chrII	15720	15740	EE
chrII	15740	15960	E3
chrII	15960	16100	E2
chrII	16100	16360	E3
chrII	16360	16380	E2
chrII	16380	16420	I2
chrII	16420	16520	E3
chrII	16520	16580	E2
chrII	16580	16640	E3
chrII	16640	16800	E2
chrII	16800	16860	E3
chrII	16860	16880	E2
chrII	16880	17020	E1
chrII	17020	17060	E3
chrII	17060	17080	E2
chrII	17080	17140	E3
chrII	17140	17180	E2
chrII	17180	17220	E3
chrII	17220	17880	EE
chrII	17880	17960	I1
chrII	17960	18020	L
chrII	18020	18180	N
chrII	18180	18220	E3
chrII	18220	18260	L
chrII	18260	18460	N
chrII	18460	18580	E3
chrII	18580	18620	E2
chrII	18620	18680	N
chrII	18680	18780	E3
chrII	18780	18840	E2
chrII	18840	19020	N
chrII	19020	19060	L
chrII	19060	19220	N
chrII	19220	19260	E2
chrII	19260	19420	N
chrII	19420	19560	E3
chrII	19560	19640	E2
chrII	19640	19700	E3
chrII	19700	19820	E2
chrII	19820	19860	L
chrII	19860	19920	E2
chrII	19920	19980	E3
chrII	19980	20020	E2
chrII	20020	20060	E3
chrII	20060	20100	L
chrII	20100	20200	E2
chrII	20200	20240	E3
chrII	20240	20280	E2
chrII	20280	20340	E3
chrII	20340	20540	E2
chrII	20540	20600	L
chrII	20600	20640	N
chrII	20640	20660	E3
chrII	20660	20700	E2
chrII	20700	20740	E3
chrII	20740	20780	L
chrII	20780	20800	E2
chrII	20800	20860	E1
chrII	20860	20880	E2
chrII	20880	20920	L
chrII	20920	20960	I2
chrII	20960	21060	EE
chrII	21060	21160	I2
chrII	21160	21220	I1
chrII	21220	21320	L
chrII	21320	21360	N
chrII	21360	21380	L
chrII	21380	21540	N
chrII	21540	21580	L
chrII	21580	21640	E3
chrII	21640	21960	N
chrII	21960	22000	E2
chrII	22000	22040	N
chrII	22040	22060	I2
chrII	22060	22180	E1
chrII	22180	22260	EE
chrII	22260	22320	E3
chrII	22320	22500	E1
chrII	22500	22520	E2
chrII	22520	22640	E3
chrII	22640	22740	E1
chrII	22740	22760	E2
chrII	22760	22840	E3
chrII	22840	22880	E1
chrII	22880	22900	EE
chrII	22900	22940	E2
chrII	22940	23000	N
chrII	23000	23020	E2
chrII	23020	23080	E3
chrII	23080	23120	E1
chrII	23120	23180	E3
chrII	23180	23220	E1
chrII	23220	23260	E2
chrII	23260	23320	L
chrII	23320	23380	N
chrII	23380	23480	L
chrII	23480	23560	EE
chrII	23560	23640	L
chrII	23640	23700	I1
chrII	23700	23720	I2
chrII	23720	23780	E3
chrII	23780	23800	L
chrII	23800	24720	N
chrII	24720	24740	E2
chrII	24740	25020	N
chrII	25020	25060	E2
chrII	25060	25100	N
chrII	25100	25300	L
chrII	25300	25380	N
chrII	25380	25400	I2
chrII	25400	25420	L
chrII	25420	25840	N
chrII	25840	25880	L
chrII	25880	26080	N
chrII	26080	26220	E3
chrII	26220	26280	E2
chrII	26280	26360	E3
chrII	26360	26460	N
chrII	26460	26500	L
chrII	26500	26560	E3
chrII	26560	26580	I2
chrII	26580	26740	L
chrII	26740	26780	E3
chrII	26780	26920	E2
chrII	26920	27020	N
chrII	27020	27120	E2
chrII	27120	27180	L
chrII	27180	27260	E3
chrII	27260	27300	E2
chrII	27300	27400	N
chrII	27400	27480	E2
chrII	27480	27680	E3
chrII	27680	27820	EE
chrII	27820	27860	E2
chrII	27860	27940	E1
chrII	27940	27960	E2
chrII	27960	28040	E3
chrII	28040	28080	E1
chrII	28080	28140	EE
chrII	28140	28160	I1
chrII	28160	28260	I2
chrII	28260	28320	L
chrII	28320	28340	E2
chrII	28340	28380	I2
chrII	28380	28420	E3
chrII	28420	28460	L
chrII	28460	28500	I2
chrII	28500	28720	N
chrII	28720	28740	E2
chrII	28740	29260	N
chrII	29260	29280	L
chrII	29280	29640	N
chrII	29640	29780	I2
chrII	29780	29860	N
chrII	29860	30020	I2
chrII	30020	30040	L
chrII	30040	30060	I1
chrII	30060	30120	I2
chrII	30120	30160	E1
chrII	30160	30360	I2
chrII	30360	30420	L
chrII	30420	30460	I2
chrII	30460	30500	N
chrII	30500	30540	L
chrII	30540	30580	E2
chrII	30580	30820	N
chrII	30820	30880	L
chrII	30880	30920	I2
chrII	30920	31420	N
chrII	31420	31460	L
chrII	31460	35040	N
chrII	35040	35100	L
chrII	35100	35140	N
chrII	35140	35180	I2
chrII	35180	35300	N
chrII	35300	35340	I2
chrII	35340	35400	L
chrII	35400	35480	N
chrII	35480	35560	I2
chrII	35560	35600	E2
chrII	35600	36020	N
chrII	36020	36040	L
chrII	36040	36080	I2
chrII	36080	36180	N
chrII	36180	36240	L
chrII	36240	36420	N
chrII	36420	36460	I2
chrII	36460	38080	N
chrII	38080	38120	E2
chrII	38120	40380	N
chrII	40380	40440	I2
chrII	40440	40500	E3
chrII	40500	40560	L
chrII	40560	42880	N
chrII	42880	42980	I2
chrII	42980	43000	I1
chrII	43000	43040	L
chrII	43040	43440	N
chrII	43440	43520	E2
chrII	43520	43580	N
chrII	43580	43600	E3
chrII	43600	43640	E2
chrII	43640	43920	N
chrII	43920	43980	L
chrII	43980	44100	N
chrII	44100	44140	I2
chrII	44140	44180	N
chrII	44180	44200	E2
chrII	44200	44380	E1
chrII	44380	44480	EE
chrII	44480	44540	E1
chrII	44540	44580	E3
chrII	44580	44640	I2
chrII	44640	44680	E2
chrII	44680	44840	EE
chrII	44840	44880	I1
chrII	44880	44980	I2
chrII	44980	45020	I1
chrII	45020	45060	I2
chrII	45060	46240	N
chrII	46240	46260	E2
chrII	46260	46500	N
chrII	46500	46540	L
chrII	46540	46620	E3
chrII	46620	46700	E2
chrII	46700	46720	E1
chrII	46720	46840	EE
chrII	46840	46900	L
chrII	46900	46940	N
chrII	46940	47000	L
chrII	47000	47040	I2
chrII	47040	47080	N
chrII	47080	47140	I2
chrII	47140	47180	I1
chrII	47180	47260	L
chrII	47260	47300	N
chrII	47300	47320	L
chrII	47320	47360	N
chrII	47360	47400	E2
chrII	47400	47420	E1
chrII	47420	47460	E3
chrII	47460	47480	I2
chrII	47480	47520	L
chrII	47520	47560	E2
chrII	47560	47640	E3
chrII	47640	47660	E2
chrII	47660	47700	E3
chrII	47700	47760	E1
chrII	47760	47800	E2
chrII	47800	47880	E3
chrII	47880	47940	E2
chrII	47940	48020	E3
chrII	48020	48060	E2
chrII	48060	48200	I2
chrII	48200	48220	N
chrII	48220	48240	E2
chrII	48240	48380	E1
chrII	48380	48460	E3
chrII	48460	48500	E2
chrII	48500	48540	E1
chrII	48540	48560	EE
chrII	48560	48640	I1
chrII	48640	48740	N
chrII	48740	48760	L
chrII	48760	48940	N
chrII	48940	48960	E2
chrII	48960	49000	I2
chrII	49000	49100	N
chrII	49100	49140	E2
chrII	49140	49240	N
chrII	49240	49300	E3
chrII	49300	49360	L
chrII	49360	49400	N
chrII	49400	49420	I2
chrII	49420	50100	N
chrII	50100	50120	I2
chrII	50120	51100	N
chrII	51100	51140	L
chrII	51140	51980	N
chrII	51980	52020	E3
chrII	52020	52500	N
chrII	52500	52620	L
chrII	52620	52920	N
chrII	52920	52960	L
chrII	52960	53080	N
chrII	53080	53180	E3
chrII	53180	53220	E2
chrII	53220	53340	N
chrII	53340	53360	E2
chrII	53360	53400	E3
chrII	53400	53600	N
chrII	53600	53640	I2
chrII	53640	53820	N
chrII	53820	53900	I2
chrII	53900	53940	E2
chrII	53940	53980	L
chrII	53980	54040	N
chrII	54040	54080	I2
chrII	54080	54140	N
chrII	54140	54180	I2
chrII	54180	54220	N
chrII	54220	54260	L
chrII	54260	54280	N
chrII	54280	54320	E2
chrII	54320	54600	N
chrII	54600	54620	L
chrII	54620	54680	E3
chrII	54680	54980	N
chrII	54980	55020	E3
chrII	55020	55060	N
chrII	55060	55080	I2
chrII	55080	55180	N
chrII	55180	55200	L
chrII	55200	55280	I2
chrII	55280	55700	N
chrII	55700	55840	E3
chrII	55840	55860	L
chrII	55860	56100	N
chrII	56100	56160	I2
chrII	56160	56300	N
chrII	56300	56320	E2
chrII	56320	56360	E3
chrII	56360	56400	L
chrII	56400	56460	I2
chrII	56460	56520	L
chrII	56520	56580	N
chrII	56580	56700	E3
chrII	56700	56820	E2
chrII	56820	56980	N
chrII	56980	57020	I2
chrII	57020	57100	N
chrII	57100	57140	E2
chrII	57140	57600	N
chrII	57600	57640	I2
chrII	57640	57740	E3
chrII	57740	57820	N
chrII	57820	57840	E3
chrII	57840	57900	E2
chrII	57900	57960	N
chrII	57960	57980	E2
chrII	57980	58020	N
chrII	58020	58060	E2
chrII	58060	58300	N
chrII	58300	58340	E3
chrII	58340	58360	E2
chrII	58360	58480	E3
chrII	58480	58520	E2
chrII	58520	58540	E3
chrII	58540	58560	L
chrII	58560	58640	N
chrII	58640	58780	E2
chrII	58780	58800	L
chrII	58800	58880	N
chrII	58880	59100	E3
chrII	59100	59120	I2
chrII	59120	59160	N
chrII	59160	59300	L
chrII	59300	59380	E3
chrII	59380	59400	I2
chrII	59400	59420	N
chrII	59420	59460	E2
chrII	59460	59580	L
chrII	59580	59620	N
chrII	59620	59640	L
chrII	59640	59680	I1
chrII	59680	59780	L
chrII	59780	59800	E2
chrII	59800	59920	E1
chrII	59920	59980	EE
chrII	59980	60040	L
[truncated: 92,481 more rows]
