# Supplementary material for: Strand‐specific, high‐resolution mapping of modified RNA polymerase II
Source: Mol Syst Biol. 2016 Jun 10;12(6):874. doi: 10.15252/msb.20166869 (PMC4915518; doi:10.15252/msb.20166869)
Supplement: Supplementary file 6 — Dataset EV2 [file MSB-12-874-s006.zip › Dataset_EV2/HMM_8states_segmentation_pos.bed]

chrI	0	5700	N
chrI	5700	5720	L
chrI	5720	5900	N
chrI	5900	5920	L
chrI	5920	9860	N
chrI	9860	9900	L
chrI	9900	11380	N
chrI	11380	11420	I2
chrI	11420	11460	L
chrI	11460	11540	N
chrI	11540	11600	E3
chrI	11600	11620	N
chrI	11620	11680	L
chrI	11680	11800	E3
chrI	11800	11900	E2
chrI	11900	11960	N
chrI	11960	12020	E2
chrI	12020	12040	E1
chrI	12040	12060	E2
chrI	12060	12140	N
chrI	12140	12160	I2
chrI	12160	12260	E3
chrI	12260	12340	E2
chrI	12340	12380	E3
chrI	12380	12420	E2
chrI	12420	12460	E1
chrI	12460	12500	E2
chrI	12500	12560	E3
chrI	12560	12600	E2
chrI	12600	12780	E1
chrI	12780	12820	E2
chrI	12820	12900	E3
chrI	12900	12960	I2
chrI	12960	13000	L
chrI	13000	13020	N
chrI	13020	13160	E2
chrI	13160	13260	N
chrI	13260	13340	I2
chrI	13340	13380	N
chrI	13380	13400	E2
chrI	13400	13440	N
chrI	13440	13480	E2
chrI	13480	13540	N
chrI	13540	13580	E2
chrI	13580	13780	N
chrI	13780	13820	E2
chrI	13820	14020	N
chrI	14020	14040	E2
chrI	14040	14080	I2
chrI	14080	14140	N
chrI	14140	14160	I2
chrI	14160	14540	N
chrI	14540	14560	I2
chrI	14560	14600	E3
chrI	14600	14900	N
chrI	14900	14940	E2
chrI	14940	15300	N
chrI	15300	15320	I2
chrI	15320	15360	N
chrI	15360	15400	E2
chrI	15400	15460	N
chrI	15460	15500	L
chrI	15500	16040	N
chrI	16040	16100	E2
chrI	16100	16140	N
chrI	16140	16160	E2
chrI	16160	16540	N
chrI	16540	16580	I2
chrI	16580	16680	N
chrI	16680	16720	E2
chrI	16720	17480	N
chrI	17480	17520	L
chrI	17520	18800	N
chrI	18800	18840	L
chrI	18840	19280	N
chrI	19280	19300	E2
chrI	19300	19420	N
chrI	19420	19440	L
chrI	19440	20920	N
chrI	20920	20980	E3
chrI	20980	21120	N
chrI	21120	21140	I2
chrI	21140	22280	N
chrI	22280	22300	L
chrI	22300	23860	N
chrI	23860	23900	L
chrI	23900	23920	I2
chrI	23920	24000	N
chrI	24000	24040	L
chrI	24040	24240	EE
chrI	24240	24280	E1
chrI	24280	24340	E2
chrI	24340	24380	I2
chrI	24380	24400	N
chrI	24400	24460	I2
chrI	24460	24520	E3
chrI	24520	24580	N
chrI	24580	24660	I2
chrI	24660	24720	N
chrI	24720	24780	E2
chrI	24780	24820	L
chrI	24820	24880	I2
chrI	24880	25080	E3
chrI	25080	25120	I2
chrI	25120	25200	N
chrI	25200	25240	E2
chrI	25240	25260	L
chrI	25260	25340	E2
chrI	25340	25380	E1
chrI	25380	25520	I2
chrI	25520	25640	N
chrI	25640	25680	E2
chrI	25680	25740	N
chrI	25740	25780	E2
chrI	25780	26100	N
chrI	26100	26140	I2
chrI	26140	26240	N
chrI	26240	26340	I2
chrI	26340	26460	N
chrI	26460	26540	E2
chrI	26540	26640	N
chrI	26640	26680	E2
chrI	26680	26780	N
chrI	26780	26820	E2
chrI	26820	26920	N
chrI	26920	26960	E2
chrI	26960	27000	N
chrI	27000	27040	I2
chrI	27040	27280	N
chrI	27280	27320	I2
chrI	27320	27440	E2
chrI	27440	27540	N
chrI	27540	27580	E2
chrI	27580	28120	N
chrI	28120	28160	L
chrI	28160	28240	N
chrI	28240	28340	L
chrI	28340	30000	N
chrI	30000	30200	I2
chrI	30200	30220	E2
chrI	30220	30300	I2
chrI	30300	30320	N
chrI	30320	30360	L
chrI	30360	30440	EE
chrI	30440	30460	E2
chrI	30460	30540	E3
chrI	30540	31100	N
chrI	31100	31160	L
chrI	31160	31220	N
chrI	31220	31260	L
chrI	31260	31480	N
chrI	31480	31520	E2
chrI	31520	31600	N
chrI	31600	31640	E3
chrI	31640	32040	N
chrI	32040	32100	E2
chrI	32100	32620	N
chrI	32620	32740	I2
chrI	32740	33060	N
chrI	33060	33100	I2
chrI	33100	33200	N
chrI	33200	33440	L
chrI	33440	33540	I1
chrI	33540	33560	I2
chrI	33560	33600	E3
chrI	33600	33680	E2
chrI	33680	33720	E1
chrI	33720	33760	E2
chrI	33760	33780	E3
chrI	33780	33820	L
chrI	33820	33880	E2
chrI	33880	33920	L
chrI	33920	33940	I2
chrI	33940	34000	E1
chrI	34000	34120	EE
chrI	34120	34180	I2
chrI	34180	34220	E1
chrI	34220	34260	E2
chrI	34260	34300	E3
chrI	34300	34380	E1
chrI	34380	34400	E2
chrI	34400	34440	E3
chrI	34440	34480	E2
chrI	34480	34540	I2
chrI	34540	34660	E2
chrI	34660	34680	I2
chrI	34680	34740	L
chrI	34740	34800	N
chrI	34800	34820	L
chrI	34820	34880	I1
chrI	34880	34900	L
chrI	34900	34920	N
chrI	34920	34960	I2
chrI	34960	35000	L
chrI	35000	35020	N
chrI	35020	35080	I2
chrI	35080	35320	I1
chrI	35320	35380	EE
chrI	35380	35460	L
chrI	35460	35500	E3
chrI	35500	35620	E2
chrI	35620	35700	E1
chrI	35700	35940	EE
chrI	35940	36000	E3
chrI	36000	36100	E2
chrI	36100	36280	E1
chrI	36280	36300	E3
chrI	36300	36440	N
chrI	36440	36600	L
chrI	36600	36620	I1
chrI	36620	36860	EE
chrI	36860	36940	E2
chrI	36940	37000	E1
chrI	37000	37040	E2
chrI	37040	37160	L
chrI	37160	37320	N
chrI	37320	37520	L
chrI	37520	37540	N
chrI	37540	37600	I2
chrI	37600	37660	E3
chrI	37660	37740	E2
chrI	37740	37920	E3
chrI	37920	37960	EE
chrI	37960	38040	E3
chrI	38040	38220	E2
chrI	38220	38380	E3
chrI	38380	38420	I2
chrI	38420	38460	N
chrI	38460	38500	E2
chrI	38500	38560	N
chrI	38560	38600	I2
chrI	38600	38720	E3
chrI	38720	38760	E2
chrI	38760	38840	N
chrI	38840	38880	I2
chrI	38880	39120	N
chrI	39120	39180	L
chrI	39180	39220	N
chrI	39220	39300	I2
chrI	39300	39360	I1
chrI	39360	39460	EE
chrI	39460	39540	E1
chrI	39540	39680	I2
chrI	39680	39740	L
chrI	39740	39920	EE
chrI	39920	40000	E2
chrI	40000	40140	E1
chrI	40140	40160	E2
chrI	40160	40220	E3
chrI	40220	40300	N
chrI	40300	40420	E2
chrI	40420	40440	E3
chrI	40440	40460	L
chrI	40460	40540	N
chrI	40540	40660	E2
chrI	40660	40760	E3
chrI	40760	40860	E2
chrI	40860	40900	E3
chrI	40900	40940	E2
chrI	40940	41100	N
chrI	41100	41200	E3
chrI	41200	41280	E2
chrI	41280	41380	E3
chrI	41380	41420	N
chrI	41420	41540	L
chrI	41540	41560	I2
chrI	41560	41580	I1
chrI	41580	41600	L
chrI	41600	41640	N
chrI	41640	41680	E2
chrI	41680	41700	L
chrI	41700	41800	N
chrI	41800	41880	E2
chrI	41880	42180	N
chrI	42180	42220	E3
chrI	42220	42240	N
chrI	42240	42300	L
chrI	42300	42420	E2
chrI	42420	42520	E3
chrI	42520	42600	I2
chrI	42600	42660	E2
chrI	42660	42680	E3
chrI	42680	42760	E2
chrI	42760	42880	N
chrI	42880	42960	L
chrI	42960	43020	I2
chrI	43020	43080	L
chrI	43080	43160	N
chrI	43160	43200	L
chrI	43200	43220	N
chrI	43220	43260	I2
chrI	43260	43340	N
chrI	43340	43380	I2
chrI	43380	43540	L
chrI	43540	43680	I2
chrI	43680	43820	E3
chrI	43820	43860	L
chrI	43860	43920	E3
chrI	43920	44020	E2
chrI	44020	44080	N
chrI	44080	44120	I2
chrI	44120	44200	E3
chrI	44200	44320	N
chrI	44320	44360	L
chrI	44360	44400	E2
chrI	44400	44500	E3
chrI	44500	44580	N
chrI	44580	44640	E2
chrI	44640	44680	L
chrI	44680	44800	N
chrI	44800	44860	E2
chrI	44860	45140	N
chrI	45140	45160	E2
chrI	45160	45740	N
chrI	45740	45760	I2
chrI	45760	45800	L
chrI	45800	45840	E3
chrI	45840	46120	EE
chrI	46120	46300	E1
chrI	46300	46320	E2
chrI	46320	46400	E3
chrI	46400	46420	E2
chrI	46420	46600	E3
chrI	46600	46640	E1
chrI	46640	46720	EE
chrI	46720	46820	E2
chrI	46820	46900	E1
chrI	46900	46920	E2
chrI	46920	46960	N
chrI	46960	47020	L
chrI	47020	47080	EE
chrI	47080	47300	E3
chrI	47300	47400	N
chrI	47400	47440	E3
chrI	47440	47540	E2
chrI	47540	47720	N
chrI	47720	47860	E2
chrI	47860	47920	E3
chrI	47920	47960	N
chrI	47960	48020	L
chrI	48020	48080	N
chrI	48080	48160	E3
chrI	48160	48180	E2
chrI	48180	48520	N
chrI	48520	48620	I2
chrI	48620	48660	E2
chrI	48660	48800	E1
chrI	48800	48840	EE
chrI	48840	49120	E1
chrI	49120	49160	EE
chrI	49160	49200	E1
chrI	49200	49260	E2
chrI	49260	49280	E1
chrI	49280	49300	E2
chrI	49300	49340	E3
chrI	49340	49400	L
chrI	49400	49420	N
chrI	49420	49460	I2
chrI	49460	49520	E3
chrI	49520	49560	L
chrI	49560	49640	N
chrI	49640	49720	E3
chrI	49720	49740	E2
chrI	49740	49760	E1
chrI	49760	49780	E2
chrI	49780	49820	N
chrI	49820	49840	E2
chrI	49840	49860	E1
chrI	49860	49940	L
chrI	49940	50080	N
chrI	50080	50120	E2
chrI	50120	50280	E3
chrI	50280	50320	E2
chrI	50320	50400	E3
chrI	50400	50480	E2
chrI	50480	50520	E3
chrI	50520	50560	L
chrI	50560	50680	N
chrI	50680	50800	L
chrI	50800	50860	N
chrI	50860	50900	E2
chrI	50900	50960	L
chrI	50960	51000	I2
chrI	51000	51020	E2
chrI	51020	51060	N
chrI	51060	51100	L
chrI	51100	51260	E3
chrI	51260	51320	E2
chrI	51320	51480	N
chrI	51480	51520	E3
chrI	51520	51600	N
chrI	51600	51620	E2
chrI	51620	51660	I2
chrI	51660	51780	N
chrI	51780	51820	E2
chrI	51820	51940	N
chrI	51940	51980	L
chrI	51980	54080	N
chrI	54080	54100	I2
chrI	54100	54640	N
chrI	54640	54660	E2
chrI	54660	54900	N
chrI	54900	54960	I2
chrI	54960	54980	N
chrI	54980	55020	L
chrI	55020	56240	N
chrI	56240	56260	L
chrI	56260	57020	N
chrI	57020	57060	I2
chrI	57060	57140	E3
chrI	57140	57260	N
chrI	57260	57280	L
chrI	57280	57340	E3
chrI	57340	57400	N
chrI	57400	57460	L
chrI	57460	57720	I2
chrI	57720	57740	E2
chrI	57740	57780	E1
chrI	57780	57820	EE
chrI	57820	57860	E3
chrI	57860	57920	E2
chrI	57920	57940	L
chrI	57940	58020	N
chrI	58020	58060	I2
chrI	58060	58300	N
chrI	58300	58340	E2
chrI	58340	58820	N
chrI	58820	58860	L
chrI	58860	58920	I2
chrI	58920	58960	N
chrI	58960	58980	L
chrI	58980	59020	E2
chrI	59020	59160	N
chrI	59160	59220	L
chrI	59220	61120	N
chrI	61120	61140	I2
chrI	61140	61280	N
chrI	61280	61320	L
chrI	61320	61400	I1
chrI	61400	61620	EE
chrI	61620	61680	E2
chrI	61680	61740	E3
chrI	61740	61820	EE
chrI	61820	61860	E1
chrI	61860	61880	E2
chrI	61880	61960	E3
chrI	61960	62000	E2
chrI	62000	62060	E3
chrI	62060	62080	E2
chrI	62080	62140	E1
chrI	62140	62260	E3
chrI	62260	62320	E1
chrI	62320	62400	EE
chrI	62400	62440	I2
chrI	62440	62460	E3
chrI	62460	62480	E2
chrI	62480	62580	E1
chrI	62580	62720	I2
chrI	62720	62780	N
chrI	62780	62880	I2
chrI	62880	62940	E1
chrI	62940	63040	EE
chrI	63040	63240	E1
chrI	63240	63280	E2
chrI	63280	63340	E3
chrI	63340	63420	E1
chrI	63420	63480	E3
chrI	63480	63500	E2
chrI	63500	63540	E1
chrI	63540	63580	E2
chrI	63580	63620	I2
chrI	63620	63720	EE
chrI	63720	63820	E2
chrI	63820	63840	E1
chrI	63840	63880	E3
chrI	63880	64040	E2
chrI	64040	64200	EE
chrI	64200	64260	E1
chrI	64260	64280	E2
chrI	64280	64340	E3
chrI	64340	64440	L
chrI	64440	64580	E3
chrI	64580	64620	I2
chrI	64620	64680	E2
chrI	64680	64740	N
chrI	64740	64780	I2
chrI	64780	64820	N
chrI	64820	64880	I2
chrI	64880	64960	N
chrI	64960	64980	L
chrI	64980	65240	E2
chrI	65240	65260	N
chrI	65260	65280	L
chrI	65280	65340	I1
chrI	65340	65360	I2
chrI	65360	65500	N
chrI	65500	65540	L
chrI	65540	67700	N
chrI	67700	67720	E2
chrI	67720	67920	N
chrI	67920	67940	I2
chrI	67940	68680	N
chrI	68680	68720	I2
chrI	68720	68740	I1
chrI	68740	68800	I2
chrI	68800	68840	I1
chrI	68840	68880	I2
chrI	68880	68940	E3
chrI	68940	68980	I2
chrI	68980	69040	E3
chrI	69040	69060	E2
chrI	69060	69080	N
chrI	69080	69120	I2
chrI	69120	69220	E3
chrI	69220	69260	E1
chrI	69260	69280	E2
chrI	69280	69320	L
chrI	69320	69380	I2
chrI	69380	69420	I1
chrI	69420	69500	EE
chrI	69500	69520	L
chrI	69520	69560	N
chrI	69560	69600	E2
chrI	69600	69620	E3
chrI	69620	69660	L
chrI	69660	69720	N
chrI	69720	69760	E3
chrI	69760	69780	L
chrI	69780	70100	N
chrI	70100	70120	L
chrI	70120	70140	E2
chrI	70140	70240	N
chrI	70240	70360	E3
chrI	70360	70400	L
chrI	70400	70420	N
chrI	70420	70500	E2
chrI	70500	70620	L
chrI	70620	70640	N
chrI	70640	70680	I2
chrI	70680	70800	E2
chrI	70800	70900	N
chrI	70900	70940	E3
chrI	70940	71020	N
chrI	71020	71060	L
chrI	71060	71100	E2
chrI	71100	71160	N
chrI	71160	71200	I2
chrI	71200	71440	N
chrI	71440	71500	L
chrI	71500	71640	N
chrI	71640	71720	I2
chrI	71720	71760	L
chrI	71760	71940	I1
chrI	71940	72040	I2
chrI	72040	72140	E3
chrI	72140	72560	E1
chrI	72560	72720	EE
chrI	72720	72780	E1
chrI	72780	72860	EE
chrI	72860	73020	E1
chrI	73020	73060	EE
chrI	73060	73220	E1
chrI	73220	73240	E2
chrI	73240	73300	L
chrI	73300	73340	E3
chrI	73340	73360	I2
chrI	73360	73600	I1
chrI	73600	73700	L
chrI	73700	73760	N
chrI	73760	73780	L
chrI	73780	74000	N
chrI	74000	74080	E2
chrI	74080	74120	L
chrI	74120	74160	I2
chrI	74160	74320	N
chrI	74320	74340	E2
chrI	74340	74400	N
chrI	74400	74480	I2
chrI	74480	74620	N
chrI	74620	74700	E3
chrI	74700	74740	N
chrI	74740	74760	L
chrI	74760	74820	E3
chrI	74820	75140	N
chrI	75140	75160	L
chrI	75160	76380	N
chrI	76380	76400	I2
chrI	76400	76480	I1
chrI	76480	76640	EE
chrI	76640	76780	E2
chrI	76780	76960	E1
chrI	76960	77180	E2
chrI	77180	77540	E1
chrI	77540	77580	E3
chrI	77580	77620	E1
chrI	77620	77680	E2
chrI	77680	77700	E3
chrI	77700	77740	I2
chrI	77740	77820	E2
chrI	77820	77860	L
chrI	77860	77900	N
chrI	77900	77980	E2
chrI	77980	78100	E1
chrI	78100	78120	E2
chrI	78120	78140	L
chrI	78140	78180	E3
chrI	78180	78220	E2
chrI	78220	78300	E1
chrI	78300	78400	E3
chrI	78400	78420	E2
chrI	78420	78740	E1
chrI	78740	78800	E2
chrI	78800	78880	E1
chrI	78880	78960	E2
chrI	78960	79120	E3
chrI	79120	79160	E2
chrI	79160	79200	E3
chrI	79200	79460	E1
chrI	79460	79480	E2
chrI	79480	79680	N
chrI	79680	79740	L
chrI	79740	79900	I2
chrI	79900	79920	E2
chrI	79920	80000	E3
chrI	80000	80020	E2
chrI	80020	80080	E1
chrI	80080	80200	E2
chrI	80200	80220	L
chrI	80220	80280	N
chrI	80280	80320	E3
chrI	80320	80340	I2
chrI	80340	80380	E1
chrI	80380	80400	E2
chrI	80400	80480	N
chrI	80480	80520	I2
chrI	80520	80700	N
chrI	80700	80720	I2
chrI	80720	82280	N
chrI	82280	82320	E3
chrI	82320	82340	L
chrI	82340	82680	N
chrI	82680	82740	I2
chrI	82740	82780	I1
chrI	82780	82940	L
chrI	82940	83100	EE
chrI	83100	83120	E3
chrI	83120	83140	E2
chrI	83140	83180	N
chrI	83180	83220	I2
chrI	83220	84140	N
chrI	84140	84160	L
chrI	84160	85020	N
chrI	85020	85040	E2
chrI	85040	87260	N
chrI	87260	87320	I2
chrI	87320	87380	I1
chrI	87380	87420	I2
chrI	87420	87480	N
chrI	87480	87500	L
chrI	87500	87520	I1
chrI	87520	87660	EE
chrI	87660	87720	L
chrI	87720	87760	E2
chrI	87760	87820	L
chrI	87820	87880	N
chrI	87880	87900	L
chrI	87900	87920	N
chrI	87920	87960	I2
chrI	87960	92860	N
chrI	92860	93040	I2
chrI	93040	93060	I1
chrI	93060	93120	L
chrI	93120	93220	N
chrI	93220	93260	I2
chrI	93260	93300	N
chrI	93300	93360	I2
chrI	93360	93400	L
chrI	93400	93460	E3
chrI	93460	93480	E2
chrI	93480	93560	E3
chrI	93560	93600	L
chrI	93600	93620	E2
chrI	93620	93800	E3
chrI	93800	93860	N
chrI	93860	94020	E2
chrI	94020	94060	I2
chrI	94060	94140	N
chrI	94140	94240	E2
chrI	94240	94400	E3
chrI	94400	94780	N
chrI	94780	94840	I2
chrI	94840	95080	E3
chrI	95080	95160	N
chrI	95160	95180	E2
chrI	95180	95300	N
chrI	95300	95340	E2
chrI	95340	95420	E3
chrI	95420	95440	E2
chrI	95440	95600	N
chrI	95600	95640	I2
chrI	95640	101280	N
chrI	101280	101300	L
chrI	101300	102900	N
chrI	102900	102920	L
chrI	102920	109360	N
chrI	109360	109380	I2
chrI	109380	110420	N
chrI	110420	110440	E2
chrI	110440	110660	N
chrI	110660	110720	I2
chrI	110720	110900	N
chrI	110900	110940	L
chrI	110940	113300	N
chrI	113300	113340	L
chrI	113340	113540	N
chrI	113540	113580	I2
chrI	113580	113600	N
chrI	113600	113680	L
chrI	113680	113760	E3
chrI	113760	113780	I2
chrI	113780	113840	N
chrI	113840	113880	L
chrI	113880	114820	N
chrI	114820	115060	I1
chrI	115060	115320	EE
chrI	115320	115440	E1
chrI	115440	115500	EE
chrI	115500	115620	E1
chrI	115620	115660	E3
chrI	115660	115700	E2
chrI	115700	115740	E3
chrI	115740	115780	I2
chrI	115780	115820	N
chrI	115820	115860	I2
chrI	115860	115920	E3
chrI	115920	116000	I2
chrI	116000	116200	E3
chrI	116200	116320	E2
chrI	116320	116380	E1
chrI	116380	116500	E2
chrI	116500	116580	N
chrI	116580	116640	E3
chrI	116640	116760	N
chrI	116760	116880	E2
chrI	116880	117060	E3
chrI	117060	117080	E2
chrI	117080	117120	N
chrI	117120	117140	L
chrI	117140	117160	N
chrI	117160	117200	E2
chrI	117200	117380	E3
chrI	117380	117480	L
chrI	117480	117500	N
chrI	117500	117640	E3
chrI	117640	117700	E2
chrI	117700	117740	N
chrI	117740	117820	E2
chrI	117820	117900	N
chrI	117900	117940	I2
chrI	117940	117980	N
chrI	117980	118040	L
chrI	118040	118100	N
chrI	118100	118160	L
chrI	118160	118180	E2
chrI	118180	118220	N
chrI	118220	118280	L
chrI	118280	118320	E3
chrI	118320	118380	N
chrI	118380	118420	E3
chrI	118420	119860	N
chrI	119860	119900	L
chrI	119900	120020	E3
chrI	120020	120040	L
chrI	120040	120120	E2
chrI	120120	120180	N
chrI	120180	120220	E3
chrI	120220	120240	E2
chrI	120240	120380	E1
chrI	120380	120480	EE
chrI	120480	120560	I2
chrI	120560	120620	E2
chrI	120620	120680	I2
chrI	120680	120840	E3
chrI	120840	120860	L
chrI	120860	120980	N
chrI	120980	121040	E2
chrI	121040	121060	E3
chrI	121060	121120	I2
chrI	121120	121140	N
chrI	121140	121200	E2
chrI	121200	121260	E3
chrI	121260	121280	L
chrI	121280	121340	E2
chrI	121340	121600	E3
chrI	121600	121660	E2
chrI	121660	121760	E3
chrI	121760	121800	E2
chrI	121800	121840	E3
chrI	121840	121880	E2
chrI	121880	121920	E3
chrI	121920	121980	E2
chrI	121980	122020	N
chrI	122020	122060	L
chrI	122060	122140	E2
chrI	122140	122220	E3
chrI	122220	122240	E2
chrI	122240	122260	E1
chrI	122260	122280	E2
chrI	122280	122440	E3
chrI	122440	122760	N
chrI	122760	122800	E2
chrI	122800	122900	L
chrI	122900	122940	N
chrI	122940	123040	E3
chrI	123040	123080	N
chrI	123080	123220	E2
chrI	123220	123280	N
chrI	123280	123360	E2
chrI	123360	123400	E3
chrI	123400	123520	N
chrI	123520	123560	E2
chrI	123560	123600	N
chrI	123600	123620	L
chrI	123620	123660	N
chrI	123660	123720	E2
chrI	123720	123860	N
chrI	123860	123960	E3
chrI	123960	124000	N
chrI	124000	124060	L
chrI	124060	124140	N
chrI	124140	124180	E2
chrI	124180	124220	L
chrI	124220	124260	E3
chrI	124260	124700	N
chrI	124700	124720	I2
chrI	124720	124800	N
chrI	124800	124820	L
chrI	124820	124900	I1
chrI	124900	124920	L
chrI	124920	124960	E3
chrI	124960	124980	E2
chrI	124980	125080	E1
chrI	125080	125140	EE
chrI	125140	125240	E1
chrI	125240	125300	EE
chrI	125300	125340	E2
chrI	125340	125480	E3
chrI	125480	125620	E1
chrI	125620	125800	EE
chrI	125800	126160	E1
chrI	126160	126240	E2
chrI	126240	126360	E3
chrI	126360	126400	E2
chrI	126400	126500	E3
chrI	126500	126560	E2
chrI	126560	126760	E1
chrI	126760	126780	E2
chrI	126780	127100	N
chrI	127100	127140	L
chrI	127140	127160	E2
chrI	127160	127460	N
chrI	127460	127500	I2
chrI	127500	127800	N
chrI	127800	127840	E2
chrI	127840	128280	N
chrI	128280	128340	L
chrI	128340	128380	N
chrI	128380	128400	I2
chrI	128400	128480	N
chrI	128480	128500	L
chrI	128500	128540	N
chrI	128540	128600	L
chrI	128600	128980	N
chrI	128980	129000	L
chrI	129000	129220	N
chrI	129220	129240	I2
chrI	129240	129320	I1
chrI	129320	129600	EE
chrI	129600	129740	E1
chrI	129740	129800	EE
chrI	129800	129820	E1
chrI	129820	129940	E2
chrI	129940	130080	E3
chrI	130080	130180	E2
chrI	130180	130200	I2
chrI	130200	130320	E3
chrI	130320	130400	E2
chrI	130400	130440	I2
chrI	130440	130480	E3
chrI	130480	130580	N
chrI	130580	130640	L
chrI	130640	130740	E3
chrI	130740	130800	L
chrI	130800	130880	I1
chrI	130880	131160	EE
chrI	131160	131360	E2
chrI	131360	131720	E1
chrI	131720	131860	EE
chrI	131860	132020	E1
chrI	132020	132040	E2
chrI	132040	132120	N
chrI	132120	132200	L
chrI	132200	132400	I1
chrI	132400	132660	EE
chrI	132660	132680	E3
chrI	132680	132780	I2
chrI	132780	132820	E1
chrI	132820	132920	E2
chrI	132920	133000	N
chrI	133000	133040	L
chrI	133040	133080	I2
chrI	133080	133100	E3
chrI	133100	133160	E2
chrI	133160	133240	E3
chrI	133240	133380	E2
chrI	133380	133420	I2
chrI	133420	133480	E3
chrI	133480	133540	N
chrI	133540	133580	E2
chrI	133580	133660	E3
chrI	133660	133740	E2
chrI	133740	133820	E3
chrI	133820	133860	E2
chrI	133860	133900	E3
chrI	133900	133960	E2
chrI	133960	134020	E1
chrI	134020	134060	E2
chrI	134060	134400	N
chrI	134400	134420	L
chrI	134420	135000	N
chrI	135000	135020	L
chrI	135020	135840	N
chrI	135840	135900	E3
chrI	135900	136000	EE
chrI	136000	136040	I2
chrI	136040	136080	N
chrI	136080	136140	E2
chrI	136140	136160	E3
chrI	136160	136240	N
chrI	136240	136280	I2
chrI	136280	136320	E2
chrI	136320	136360	E1
chrI	136360	136400	E2
chrI	136400	136460	E3
chrI	136460	136620	E2
chrI	136620	136660	E3
chrI	136660	136840	N
chrI	136840	136860	L
chrI	136860	136940	I2
chrI	136940	137020	E3
chrI	137020	137120	N
chrI	137120	137140	L
chrI	137140	137200	EE
chrI	137200	137240	L
chrI	137240	137320	N
chrI	137320	137380	I2
chrI	137380	137600	N
chrI	137600	137620	L
chrI	137620	137780	N
chrI	137780	137820	I2
chrI	137820	137940	N
chrI	137940	137960	I2
chrI	137960	138580	N
chrI	138580	138600	L
chrI	138600	138760	I2
chrI	138760	139020	N
chrI	139020	139060	E3
chrI	139060	139100	I2
chrI	139100	139140	N
chrI	139140	139260	I1
chrI	139260	139340	I2
chrI	139340	142120	N
chrI	142120	142340	I1
chrI	142340	142460	I2
chrI	142460	142500	E3
chrI	142500	142560	E2
chrI	142560	142580	I2
chrI	142580	142660	I1
chrI	142660	142780	E1
chrI	142780	142820	E2
chrI	142820	142880	E3
chrI	142880	142900	E2
chrI	142900	143160	E1
chrI	143160	143220	EE
chrI	143220	143280	I1
chrI	143280	143380	EE
chrI	143380	143400	L
chrI	143400	143420	N
chrI	143420	143580	I1
chrI	143580	143660	I2
chrI	143660	143820	L
chrI	143820	144020	EE
chrI	144020	144360	E3
chrI	144360	144380	E2
chrI	144380	144400	E1
chrI	144400	144420	E2
chrI	144420	144460	I2
chrI	144460	144480	E3
chrI	144480	144560	E2
chrI	144560	144640	E3
chrI	144640	144700	E2
chrI	144700	144820	N
chrI	144820	144900	L
chrI	144900	145000	N
chrI	145000	145300	E3
chrI	145300	145360	N
chrI	145360	145400	E2
chrI	145400	145440	E1
chrI	145440	145460	E2
chrI	145460	145680	N
chrI	145680	145720	I2
chrI	145720	145820	N
chrI	145820	145920	E2
chrI	145920	145980	E3
chrI	145980	146020	L
chrI	146020	146040	I2
chrI	146040	146100	N
chrI	146100	146140	E3
chrI	146140	146180	L
chrI	146180	146260	N
chrI	146260	146280	I2
chrI	146280	146380	N
chrI	146380	146420	E2
chrI	146420	146460	L
chrI	146460	146680	N
chrI	146680	146720	L
chrI	146720	146860	N
chrI	146860	146920	E3
chrI	146920	147020	E2
chrI	147020	147080	I2
chrI	147080	147120	L
chrI	147120	147160	N
chrI	147160	147200	I2
chrI	147200	147240	N
chrI	147240	147320	I2
chrI	147320	147380	E2
chrI	147380	147440	N
chrI	147440	147480	E2
chrI	147480	147580	N
chrI	147580	147640	L
chrI	147640	147840	N
chrI	147840	147880	L
chrI	147880	149000	N
chrI	149000	149040	L
chrI	149040	151960	N
chrI	151960	152000	L
chrI	152000	152220	N
chrI	152220	152300	I2
chrI	152300	152340	E2
chrI	152340	152360	L
chrI	152360	152480	E2
chrI	152480	152520	E1
chrI	152520	152560	E2
chrI	152560	152600	N
chrI	152600	152620	L
chrI	152620	152700	EE
chrI	152700	152740	E1
chrI	152740	152880	E2
chrI	152880	152940	E3
chrI	152940	153040	E2
chrI	153040	153100	E3
chrI	153100	153140	E2
chrI	153140	153180	L
chrI	153180	153220	EE
chrI	153220	153240	E1
chrI	153240	153320	E2
chrI	153320	153460	E3
chrI	153460	153480	E2
chrI	153480	153580	E3
chrI	153580	153640	N
chrI	153640	153680	E2
chrI	153680	153900	E3
chrI	153900	153960	N
chrI	153960	154000	L
chrI	154000	154120	N
chrI	154120	154200	L
chrI	154200	154420	N
chrI	154420	154440	L
chrI	154440	154480	E2
chrI	154480	154560	N
chrI	154560	154580	L
chrI	154580	154920	N
chrI	154920	154960	I2
chrI	154960	155020	L
chrI	155020	155060	I1
chrI	155060	155300	EE
chrI	155300	155360	E2
chrI	155360	155420	E3
chrI	155420	155540	I2
chrI	155540	155580	I1
chrI	155580	155720	L
chrI	155720	155740	I2
chrI	155740	155860	E3
chrI	155860	155940	E1
chrI	155940	155980	E2
chrI	155980	156040	N
chrI	156040	156060	I2
chrI	156060	156200	E3
chrI	156200	156260	E2
chrI	156260	156380	E3
chrI	156380	156420	N
chrI	156420	156480	I2
chrI	156480	156520	L
chrI	156520	156600	N
chrI	156600	156620	E2
chrI	156620	156660	L
chrI	156660	156760	N
chrI	156760	156800	I2
chrI	156800	156980	N
chrI	156980	157020	L
chrI	157020	158840	N
chrI	158840	158900	E3
chrI	158900	158960	L
chrI	158960	159000	N
chrI	159000	159080	I2
chrI	159080	159240	E1
chrI	159240	159260	E2
chrI	159260	159300	N
chrI	159300	159400	E3
chrI	159400	159440	E2
chrI	159440	159480	E3
chrI	159480	159540	E1
chrI	159540	159580	I2
chrI	159580	159640	E2
chrI	159640	159720	E1
chrI	159720	159740	E2
chrI	159740	159760	L
chrI	159760	159800	I2
chrI	159800	160200	N
chrI	160200	160340	I2
chrI	160340	160440	N
chrI	160440	160600	I2
chrI	160600	165180	N
chrI	165180	165340	I2
chrI	165340	165560	I1
chrI	165560	165620	EE
chrI	165620	165880	E1
chrI	165880	165940	E2
chrI	165940	166040	N
chrI	166040	166180	I2
chrI	166180	166200	I1
chrI	166200	166220	L
chrI	166220	166260	N
chrI	166260	166280	I2
chrI	166280	166340	I1
chrI	166340	166400	N
chrI	166400	166420	I2
chrI	166420	166440	I1
chrI	166440	166460	I2
chrI	166460	169240	N
chrI	169240	169280	I2
chrI	169280	169300	L
chrI	169300	169360	I1
chrI	169360	169440	EE
chrI	169440	169600	E1
chrI	169600	169680	E2
chrI	169680	169700	L
chrI	169700	169820	EE
chrI	169820	170040	E1
chrI	170040	170180	EE
chrI	170180	170200	I2
chrI	170200	170240	E3
chrI	170240	170280	E2
chrI	170280	170360	N
chrI	170360	170440	E2
chrI	170440	170480	N
chrI	170480	170600	E3
chrI	170600	170620	N
chrI	170620	170660	I2
chrI	170660	170720	E3
chrI	170720	170800	N
chrI	170800	170840	L
chrI	170840	172100	N
chrI	172100	172160	I2
chrI	172160	172880	N
chrI	172880	172920	E2
chrI	172920	175160	N
chrI	175160	175200	I2
chrI	175200	175280	N
chrI	175280	175360	I2
chrI	175360	175420	N
chrI	175420	175460	E2
chrI	175460	175480	E3
chrI	175480	175520	E2
chrI	175520	175540	N
chrI	175540	175580	I2
chrI	175580	175620	E2
chrI	175620	175680	EE
chrI	175680	175700	L
chrI	175700	175720	N
chrI	175720	175760	E2
chrI	175760	175900	N
chrI	175900	175940	L
chrI	175940	175980	N
chrI	175980	176040	E2
chrI	176040	176300	N
chrI	176300	176380	I2
chrI	176380	176940	N
chrI	176940	176980	I2
chrI	176980	177620	N
chrI	177620	177640	I2
chrI	177640	178000	N
chrI	178000	178060	L
chrI	178060	178420	N
chrI	178420	178460	E2
chrI	178460	179480	N
chrI	179480	179500	I2
chrI	179500	179700	N
chrI	179700	179740	I2
chrI	179740	180180	N
chrI	180180	180220	I2
chrI	180220	180380	N
chrI	180380	180400	E3
chrI	180400	180420	E2
chrI	180420	180500	N
chrI	180500	180520	I2
chrI	180520	180580	L
chrI	180580	180640	N
chrI	180640	180660	L
chrI	180660	181120	N
chrI	181120	181260	I1
chrI	181260	181280	I2
chrI	181280	181400	N
chrI	181400	181440	L
chrI	181440	181500	I2
chrI	181500	182560	N
chrI	182560	182600	L
chrI	182600	182640	N
chrI	182640	182660	E2
chrI	182660	182700	N
chrI	182700	182740	I2
chrI	182740	182780	N
chrI	182780	182820	E2
chrI	182820	182840	L
chrI	182840	182920	I1
chrI	182920	182940	L
chrI	182940	183060	N
chrI	183060	183100	E2
chrI	183100	183240	N
chrI	183240	183280	L
chrI	183280	183300	N
chrI	183300	183340	E2
chrI	183340	183420	N
chrI	183420	183440	I2
chrI	183440	183640	N
chrI	183640	183680	L
chrI	183680	183740	N
chrI	183740	183800	I2
chrI	183800	184040	L
chrI	184040	184100	E3
chrI	184100	184160	E2
chrI	184160	184180	E3
chrI	184180	184240	I2
chrI	184240	184320	E3
chrI	184320	184360	E2
chrI	184360	184580	E3
chrI	184580	184620	I2
chrI	184620	184860	N
chrI	184860	184960	I2
chrI	184960	185020	E3
chrI	185020	185040	I2
chrI	185040	185160	N
chrI	185160	185220	I2
chrI	185220	185240	L
chrI	185240	185280	N
chrI	185280	185320	I2
chrI	185320	185400	L
chrI	185400	185520	I2
chrI	185520	185560	E3
chrI	185560	185620	E2
chrI	185620	185660	E3
chrI	185660	185680	E2
chrI	185680	186000	N
chrI	186000	186040	L
chrI	186040	186220	N
chrI	186220	186300	E3
chrI	186300	186380	N
chrI	186380	186420	I2
chrI	186420	186440	E3
chrI	186440	186500	E2
chrI	186500	186720	N
chrI	186720	186760	E2
chrI	186760	187260	N
chrI	187260	187300	E2
chrI	187300	187420	N
chrI	187420	187440	I2
chrI	187440	187560	L
chrI	187560	187680	E3
chrI	187680	187720	E2
chrI	187720	187740	E3
chrI	187740	188040	N
chrI	188040	188080	L
chrI	188080	188100	E3
chrI	188100	188140	E2
chrI	188140	188200	L
chrI	188200	188240	N
chrI	188240	188280	E2
chrI	188280	188320	L
chrI	188320	188420	N
chrI	188420	188460	I2
chrI	188460	188520	L
chrI	188520	188560	N
chrI	188560	188600	I2
chrI	188600	188700	E2
chrI	188700	188800	E3
chrI	188800	188860	N
chrI	188860	188900	L
chrI	188900	188980	N
chrI	188980	189000	I2
chrI	189000	189100	N
chrI	189100	189200	E3
chrI	189200	189460	N
chrI	189460	189520	L
chrI	189520	189560	N
chrI	189560	189680	I2
chrI	189680	190860	N
chrI	190860	190900	E2
chrI	190900	191180	N
chrI	191180	191340	E2
chrI	191340	191580	N
chrI	191580	191660	L
chrI	191660	191720	E2
chrI	191720	191760	N
chrI	191760	191800	I2
chrI	191800	191840	N
chrI	191840	191860	L
chrI	191860	192040	N
chrI	192040	192060	I2
chrI	192060	192100	E2
chrI	192100	192200	N
chrI	192200	192240	I2
chrI	192240	192300	N
chrI	192300	192340	L
chrI	192340	192440	N
chrI	192440	192460	L
chrI	192460	192600	N
chrI	192600	192620	I2
chrI	192620	192660	I1
chrI	192660	192820	EE
chrI	192820	192900	E3
chrI	192900	192920	E2
chrI	192920	192960	L
chrI	192960	192980	E3
chrI	192980	193000	E2
chrI	193000	193140	E1
chrI	193140	193380	EE
chrI	193380	193460	E1
chrI	193460	193500	E3
chrI	193500	193560	E2
chrI	193560	193660	E3
chrI	193660	193700	E2
chrI	193700	193860	E3
chrI	193860	193920	E2
chrI	193920	193960	I2
chrI	193960	194020	L
chrI	194020	194080	EE
chrI	194080	194140	E2
chrI	194140	194600	E3
chrI	194600	194660	E2
chrI	194660	194720	E3
chrI	194720	194900	E2
chrI	194900	195000	E3
chrI	195000	195040	I2
chrI	195040	195120	E3
chrI	195120	195220	N
chrI	195220	195260	E2
chrI	195260	195440	N
chrI	195440	195500	E3
chrI	195500	195540	L
chrI	195540	195580	N
chrI	195580	195620	E2
chrI	195620	195820	E3
chrI	195820	195860	E2
chrI	195860	195940	N
chrI	195940	195980	L
chrI	195980	196020	E3
chrI	196020	196080	I2
chrI	196080	196160	E3
chrI	196160	196200	E2
chrI	196200	196360	N
chrI	196360	196420	L
chrI	196420	196460	I2
chrI	196460	196500	N
chrI	196500	196540	L
chrI	196540	196580	I2
chrI	196580	196740	N
chrI	196740	196760	L
chrI	196760	196780	N
chrI	196780	196820	E2
chrI	196820	197040	N
chrI	197040	197060	L
chrI	197060	197380	N
chrI	197380	197400	I2
chrI	197400	197440	E3
chrI	197440	197820	N
chrI	197820	197860	E3
chrI	197860	197960	N
chrI	197960	197980	L
chrI	197980	198740	N
chrI	198740	198860	I2
chrI	198860	198900	I1
chrI	198900	198940	I2
chrI	198940	199000	E3
chrI	199000	199060	L
chrI	199060	199080	E3
chrI	199080	199180	E2
chrI	199180	199220	L
chrI	199220	199260	I2
chrI	199260	199360	L
chrI	199360	199380	I2
chrI	199380	199420	N
chrI	199420	199540	E2
chrI	199540	199580	N
chrI	199580	199620	E2
chrI	199620	199700	N
chrI	199700	199760	E3
chrI	199760	199800	L
chrI	199800	200600	N
chrI	200600	200620	L
chrI	200620	200700	I1
chrI	200700	200720	I2
chrI	200720	200740	N
chrI	200740	200840	E2
chrI	200840	200880	I2
chrI	200880	201020	N
chrI	201020	201160	L
chrI	201160	201220	N
chrI	201220	201260	E2
chrI	201260	201360	E3
chrI	201360	201400	N
chrI	201400	201440	I2
chrI	201440	201480	N
chrI	201480	201500	L
chrI	201500	201540	E2
chrI	201540	201640	N
chrI	201640	201700	E2
chrI	201700	201960	N
chrI	201960	202000	L
chrI	202000	202620	N
chrI	202620	202660	E2
chrI	202660	202800	N
chrI	202800	202820	I2
chrI	202820	202840	E2
chrI	202840	202960	N
chrI	202960	203000	L
chrI	203000	203080	N
chrI	203080	203140	L
chrI	203140	203480	N
chrI	203480	203520	I2
chrI	203520	203660	N
chrI	203660	203720	E3
chrI	203720	203760	N
chrI	203760	203800	E2
chrI	203800	204100	N
chrI	204100	204140	L
chrI	204140	204360	N
chrI	204360	204420	I2
chrI	204420	204520	N
chrI	204520	204560	E2
chrI	204560	205180	N
chrI	205180	205260	E2
chrI	205260	205800	N
chrI	205800	205840	E2
chrI	205840	205960	N
chrI	205960	206020	L
chrI	206020	206060	N
chrI	206060	206100	I2
chrI	206100	206360	N
chrI	206360	206420	L
chrI	206420	206980	N
chrI	206980	207020	L
chrI	207020	207120	N
chrI	207120	207140	L
chrI	207140	207320	N
chrI	207320	207340	L
chrI	207340	207380	I2
chrI	207380	207620	N
chrI	207620	207640	I2
chrI	207640	208280	N
chrI	208280	208320	L
chrI	208320	208480	N
chrI	208480	208500	I2
chrI	208500	210100	N
chrI	210100	210120	E2
chrI	210120	212180	N
chrI	212180	212220	L
chrI	212220	212900	N
chrI	212900	212980	I2
chrI	212980	213060	N
chrI	213060	213180	L
chrI	213180	213220	N
chrI	213220	213240	E2
chrI	213240	213340	E3
chrI	213340	213360	I2
chrI	213360	213660	N
chrI	213660	213680	L
chrI	213680	214240	N
chrI	214240	214280	E3
chrI	214280	214380	N
chrI	214380	214460	L
chrI	214460	215140	N
chrI	215140	215180	I2
chrI	215180	217600	N
chrI	217600	217620	L
chrI	217620	219300	N
chrI	219300	219320	L
chrI	219320	221040	N
chrI	221040	221100	E3
chrI	221100	221120	I2
chrI	221120	221160	N
chrI	221160	221260	I2
chrI	221260	221320	E3
chrI	221320	221400	L
chrI	221400	221520	N
chrI	221520	221560	E2
chrI	221560	221680	N
chrI	221680	221760	I2
chrI	221760	221780	N
chrI	221780	221820	E2
chrI	221820	221880	N
chrI	221880	221900	L
chrI	221900	222020	N
chrI	222020	222080	E2
chrI	222080	222460	N
chrI	222460	222520	E2
chrI	222520	222780	N
chrI	222780	222800	E2
chrI	222800	223020	N
chrI	223020	223060	L
chrI	223060	223100	E3
chrI	223100	223260	N
chrI	223260	223400	I2
chrI	223400	223440	L
chrI	223440	223600	N
chrI	223600	223660	E2
chrI	223660	223700	E3
chrI	223700	223760	E2
chrI	223760	223840	N
chrI	223840	223880	E3
chrI	223880	225160	N
chrI	225160	225220	I2
chrI	225220	225300	I1
chrI	225300	225320	I2
chrI	225320	225420	N
chrI	225420	225480	I2
chrI	225480	225540	E3
chrI	225540	225560	E2
chrI	225560	225600	E1
chrI	225600	225700	EE
chrI	225700	225740	E3
chrI	225740	225820	L
chrI	225820	225840	I2
chrI	225840	225920	E1
chrI	225920	225940	EE
chrI	225940	226020	E3
chrI	226020	226080	E2
chrI	226080	226180	E1
chrI	226180	226240	E2
chrI	226240	226420	E3
chrI	226420	226460	E1
chrI	226460	226540	E3
chrI	226540	226580	E2
chrI	226580	226640	E3
chrI	226640	226760	E2
chrI	226760	226920	N
chrI	226920	226960	L
chrI	226960	227500	N
chrI	227500	227540	E3
chrI	227540	227600	L
chrI	227600	227740	N
chrI	227740	227820	L
chrI	227820	227860	N
chrI	227860	227920	L
chrI	227920	228040	N
chrI	228040	228080	L
chrI	228080	228120	E2
chrI	228120	228160	L
chrI	228160	228300	N
chrI	228300	228340	I2
chrI	228340	228580	N
chrI	228580	228640	E2
chrI	228640	228700	N
chrI	228700	228740	E2
chrI	228740	228800	N
chrI	228800	228820	I2
chrI	228820	228880	N
chrI	228880	228900	E2
chrI	228900	229000	I2
chrI	229000	229200	N
chrI	229200	229260	E2
chrI	229260	230200	N
chrII	0	340	N
chrII	340	380	E2
chrII	380	460	N
chrII	460	580	E2
chrII	580	620	N
chrII	620	680	E2
chrII	680	720	E3
chrII	720	860	N
chrII	860	920	E2
chrII	920	1380	N
chrII	1380	1420	E2
chrII	1420	2460	N
chrII	2460	2500	E2
chrII	2500	4000	N
chrII	4000	4040	I2
chrII	4040	4080	E2
chrII	4080	4160	N
chrII	4160	4180	L
chrII	4180	4400	N
chrII	4400	4440	L
chrII	4440	4480	N
chrII	4480	4540	E2
chrII	4540	4720	E3
chrII	4720	4740	L
chrII	4740	4900	N
chrII	4900	4940	I2
chrII	4940	4960	N
chrII	4960	5000	E2
chrII	5000	5520	N
chrII	5520	5560	L
chrII	5560	5600	N
chrII	5600	5620	L
chrII	5620	5660	N
chrII	5660	5680	E2
chrII	5680	5780	N
chrII	5780	5800	E2
chrII	5800	6300	N
chrII	6300	6340	E2
chrII	6340	9160	N
chrII	9160	9240	I2
chrII	9240	9280	L
chrII	9280	9300	E3
chrII	9300	9320	I2
chrII	9320	9580	N
chrII	9580	9660	I1
chrII	9660	9700	I2
chrII	9700	9720	L
chrII	9720	9760	E2
chrII	9760	10680	N
chrII	10680	10720	E3
chrII	10720	10760	N
chrII	10760	10820	L
chrII	10820	10940	N
chrII	10940	10980	I2
chrII	10980	11000	N
chrII	11000	11040	L
chrII	11040	11060	E2
chrII	11060	11860	N
chrII	11860	11880	E2
chrII	11880	11900	N
chrII	11900	11940	I2
chrII	11940	12300	N
chrII	12300	12340	E2
chrII	12340	12580	N
chrII	12580	12620	E2
chrII	12620	13060	N
chrII	13060	13100	I2
chrII	13100	17940	N
chrII	17940	17980	I2
chrII	17980	18380	N
chrII	18380	18400	L
chrII	18400	21520	N
chrII	21520	21560	I2
chrII	21560	23980	N
chrII	23980	24040	I2
chrII	24040	24220	I1
chrII	24220	24300	I2
chrII	24300	24420	E3
chrII	24420	24520	E2
chrII	24520	24580	E3
chrII	24580	24640	E2
chrII	24640	24660	N
chrII	24660	24720	L
chrII	24720	24760	I2
chrII	24760	24840	L
chrII	24840	24900	N
chrII	24900	24920	L
chrII	24920	24980	N
chrII	24980	25020	E2
chrII	25020	28380	N
chrII	28380	28420	L
chrII	28420	28440	N
chrII	28440	28480	I2
chrII	28480	28500	N
chrII	28500	28520	L
chrII	28520	28720	N
chrII	28720	28740	I2
chrII	28740	28760	L
chrII	28760	28860	N
chrII	28860	28900	I2
chrII	28900	28940	N
chrII	28940	28960	E2
chrII	28960	29140	N
chrII	29140	29180	L
chrII	29180	29280	N
chrII	29280	29320	E2
chrII	29320	29560	N
chrII	29560	29600	I2
chrII	29600	29760	N
chrII	29760	29800	I2
chrII	29800	29840	N
chrII	29840	29900	I2
chrII	29900	29960	N
chrII	29960	30020	I2
chrII	30020	30080	L
chrII	30080	30200	I2
chrII	30200	30240	N
chrII	30240	30280	I2
chrII	30280	30340	E3
chrII	30340	30420	E2
chrII	30420	30500	E3
chrII	30500	30540	E2
chrII	30540	30580	E3
chrII	30580	30600	E2
chrII	30600	30820	I2
chrII	30820	30860	L
chrII	30860	30920	E2
chrII	30920	30940	L
chrII	30940	31020	N
chrII	31020	31060	I2
chrII	31060	31100	L
chrII	31100	31200	E2
chrII	31200	31260	I2
chrII	31260	31440	E1
chrII	31440	31460	I2
chrII	31460	31480	E3
chrII	31480	31520	E2
chrII	31520	31540	N
chrII	31540	31600	I2
chrII	31600	31720	E2
chrII	31720	31860	E3
chrII	31860	31940	I2
chrII	31940	31960	E3
chrII	31960	32040	E2
chrII	32040	32080	N
chrII	32080	32100	L
chrII	32100	32200	EE
chrII	32200	32220	E1
chrII	32220	32240	E2
chrII	32240	32340	N
chrII	32340	32500	E2
chrII	32500	32540	E3
chrII	32540	32560	I2
chrII	32560	32620	L
chrII	32620	32660	E2
chrII	32660	32680	I2
chrII	32680	32720	N
chrII	32720	32800	E2
chrII	32800	32840	L
chrII	32840	32920	N
chrII	32920	32960	L
chrII	32960	33020	E2
chrII	33020	33080	N
chrII	33080	33120	I2
chrII	33120	33180	N
chrII	33180	33200	E2
chrII	33200	33260	E3
chrII	33260	33300	E2
chrII	33300	33340	E3
chrII	33340	33460	E2
chrII	33460	33500	L
chrII	33500	33600	I2
chrII	33600	33640	L
chrII	33640	33700	I2
chrII	33700	33800	N
chrII	33800	33820	L
chrII	33820	33920	N
chrII	33920	33960	E2
chrII	33960	34020	E3
chrII	34020	34080	E2
chrII	34080	34240	N
chrII	34240	34340	E2
chrII	34340	34360	E3
chrII	34360	34420	I2
chrII	34420	34500	N
chrII	34500	34540	E2
chrII	34540	34600	E3
chrII	34600	34680	N
chrII	34680	34720	I2
chrII	34720	34740	E1
chrII	34740	34760	E2
chrII	34760	34780	N
chrII	34780	34800	L
chrII	34800	34900	I2
chrII	34900	34940	E2
chrII	34940	35020	E1
chrII	35020	35140	EE
chrII	35140	35200	E2
chrII	35200	35240	N
chrII	35240	35280	I2
chrII	35280	35320	N
chrII	35320	35400	I2
chrII	35400	35920	N
chrII	35920	35940	I2
chrII	35940	36160	N
chrII	36160	36180	L
chrII	36180	36380	N
chrII	36380	36400	I2
chrII	36400	36500	I1
chrII	36500	36620	N
chrII	36620	36640	I2
chrII	36640	36700	N
chrII	36700	36800	I2
chrII	36800	36840	E1
chrII	36840	36880	I2
chrII	36880	37000	I1
chrII	37000	37020	L
chrII	37020	37040	N
chrII	37040	37100	I2
chrII	37100	37120	E3
chrII	37120	37300	EE
chrII	37300	37720	E1
chrII	37720	37780	E3
chrII	37780	37820	E2
chrII	37820	37860	I2
chrII	37860	38120	E1
chrII	38120	38180	E3
chrII	38180	38200	E2
chrII	38200	38280	E3
chrII	38280	38360	E2
chrII	38360	38700	E1
chrII	38700	38740	L
chrII	38740	38780	N
chrII	38780	38840	I2
chrII	38840	39080	N
chrII	39080	39100	I2
chrII	39100	39120	N
chrII	39120	39220	L
chrII	39220	39320	I2
chrII	39320	39340	N
chrII	39340	39380	E2
chrII	39380	39460	E3
chrII	39460	39500	L
chrII	39500	40140	N
chrII	40140	40180	L
chrII	40180	40500	N
chrII	40500	40560	E2
chrII	40560	40600	L
chrII	40600	40720	N
chrII	40720	40760	I2
chrII	40760	40780	L
chrII	40780	40800	N
chrII	40800	40880	I2
chrII	40880	41080	I1
chrII	41080	41200	EE
chrII	41200	41280	L
chrII	41280	41380	E2
chrII	41380	41420	EE
chrII	41420	41440	L
chrII	41440	41640	E3
chrII	41640	41740	E2
chrII	41740	41780	E3
chrII	41780	41860	N
chrII	41860	41940	L
chrII	41940	42040	I2
chrII	42040	42200	N
chrII	42200	42240	L
chrII	42240	42380	E2
chrII	42380	42440	I2
chrII	42440	42540	N
chrII	42540	42560	L
chrII	42560	42600	I2
chrII	42600	42620	N
chrII	42620	42780	E2
chrII	42780	42860	N
chrII	42860	42900	E2
chrII	42900	43220	N
chrII	43220	43280	E3
chrII	43280	43360	L
chrII	43360	43400	I1
chrII	43400	43520	EE
chrII	43520	43580	E1
chrII	43580	43680	E2
chrII	43680	43720	E1
chrII	43720	43800	E2
chrII	43800	43900	E1
chrII	43900	43940	E2
chrII	43940	44000	E3
chrII	44000	44040	E2
chrII	44040	44080	N
chrII	44080	44100	I2
chrII	44100	44120	N
chrII	44120	44160	E2
chrII	44160	44200	E3
chrII	44200	44240	L
chrII	44240	44360	N
chrII	44360	44400	E2
chrII	44400	44440	I2
chrII	44440	44500	N
chrII	44500	44540	I2
chrII	44540	45560	N
chrII	45560	45580	I2
chrII	45580	45620	L
chrII	45620	45720	I1
chrII	45720	45780	L
chrII	45780	45860	EE
chrII	45860	45940	E1
chrII	45940	46220	EE
chrII	46220	46260	E1
chrII	46260	46380	E3
chrII	46380	46420	L
chrII	46420	46460	E3
chrII	46460	46500	L
chrII	46500	46620	I1
chrII	46620	46720	I2
chrII	46720	46760	E2
chrII	46760	46900	EE
chrII	46900	46920	E3
chrII	46920	46940	L
chrII	46940	47000	N
chrII	47000	47040	L
chrII	47040	47060	I1
chrII	47060	47100	N
chrII	47100	47140	I2
chrII	47140	47260	N
chrII	47260	47280	E3
chrII	47280	47420	N
chrII	47420	47440	L
chrII	47440	47480	E3
chrII	47480	48100	N
chrII	48100	48160	I2
chrII	48160	48800	N
chrII	48800	48860	I1
chrII	48860	48900	I2
chrII	48900	48960	E3
chrII	48960	49040	E2
chrII	49040	49120	E1
chrII	49120	49180	E3
chrII	49180	49240	E1
chrII	49240	49300	L
chrII	49300	49340	E3
chrII	49340	49380	L
chrII	49380	49480	N
chrII	49480	49500	L
chrII	49500	49560	N
chrII	49560	49600	L
chrII	49600	49680	I1
chrII	49680	49700	L
chrII	49700	49760	I2
chrII	49760	49820	E1
chrII	49820	49880	E3
chrII	49880	49960	L
chrII	49960	50000	N
chrII	50000	50020	E2
chrII	50020	50080	N
chrII	50080	50120	L
chrII	50120	50140	E2
chrII	50140	50400	E3
chrII	50400	50500	E2
chrII	50500	50540	N
chrII	50540	50620	E3
chrII	50620	50780	E2
chrII	50780	50840	E3
chrII	50840	50880	N
chrII	50880	50920	L
chrII	50920	50980	E3
chrII	50980	51020	E2
chrII	51020	51080	N
chrII	51080	51160	L
chrII	51160	51500	N
chrII	51500	51540	L
chrII	51540	51560	E2
chrII	51560	51840	N
chrII	51840	51860	I2
chrII	51860	55680	N
chrII	55680	55700	I2
chrII	55700	59520	N
chrII	59520	59560	I2
chrII	59560	60000	N
chrII	60000	60040	E2
chrII	60040	61560	N
chrII	61560	61600	E2
chrII	61600	63700	N
chrII	63700	63800	I2
chrII	63800	63900	I1
chrII	63900	63940	L
chrII	63940	63980	N
chrII	63980	64020	E2
chrII	64020	64060	E3
chrII	64060	64100	E2
chrII	64100	64140	E1
chrII	64140	64300	E2
chrII	64300	64380	EE
chrII	64380	64440	E3
chrII	64440	64700	E2
chrII	64700	64760	N
chrII	64760	64860	E2
chrII	64860	64880	E3
chrII	64880	64920	I2
chrII	64920	65040	E3
chrII	65040	65060	L
chrII	65060	65140	N
chrII	65140	65200	E2
chrII	65200	65240	I2
chrII	65240	65360	N
chrII	65360	65420	E3
chrII	65420	65460	E2
chrII	65460	65480	N
chrII	65480	65520	I2
[truncated: 93,666 more rows]
