# Supplementary material for: Strand‐specific, high‐resolution mapping of modified RNA polymerase II
Source: Mol Syst Biol. 2016 Jun 10;12(6):874. doi: 10.15252/msb.20166869 (PMC4915518; doi:10.15252/msb.20166869)
Supplement: Supplementary file 6 — Dataset EV2 [file MSB-12-874-s006.zip › Dataset_EV2/HMM_table_minus.txx]

#make_table.pl program
#CAUTION: NA values replaced with 0
#TABLE	Rpo21_S2IP.table_minus	Rpo21_S5IP.table_minus	Rpo21_S7IP.table_minus	Rpo21_T4IP.table_minus	Rpo21_Y1IP.table_minus
chrI_1_-	0	0	0	0	0
chrI_21_-	0	0	0	0	0
chrI_41_-	-0.14405	-0.14405	-0.14405	-0.14405	-0.14405
chrI_61_-	-0.0254206	-0.0254206	-0.0254206	-0.0254206	-0.0254206
chrI_81_-	0	0	0	0	0
chrI_101_-	0.224045	0	0	0	0
chrI_121_-	0	0	0	0	0
chrI_141_-	0	0	0	0	0
chrI_161_-	0	0	0	0	0
chrI_181_-	0	0	0	0	0
chrI_201_-	0	0	0	0	0
chrI_221_-	0	0	0	0	0
chrI_241_-	0	0	0	0	0
chrI_261_-	0	0	0	0	0
chrI_281_-	0	0	0	0	0
chrI_301_-	0	0	0	0	0
chrI_321_-	0	0	0	0	0
chrI_341_-	0	0	0	0	0
chrI_361_-	0	0	0	0	0
chrI_381_-	0	0	0	0	0
chrI_401_-	0	0	0	0	0
chrI_421_-	0	0	0	0	0
chrI_441_-	0	0	0	0	0
chrI_461_-	0	0	0	0	0
chrI_481_-	0	0	0	0	0
chrI_501_-	0	0	0	0	0
chrI_521_-	0	0	0	0	0
chrI_541_-	0	0	0	0	0
chrI_561_-	0	0	0	0	0
chrI_581_-	0	0	0	0	0
chrI_601_-	0	0	0	0	0.0150077
chrI_621_-	0	0	0	0	0.300154
chrI_641_-	0	0.0492316	0	0	0.0450231
chrI_661_-	0	0.278979	0	0	0
chrI_681_-	0	0	0	0	0
chrI_701_-	0	0	0	0	0
chrI_721_-	0	0	0	0	0
chrI_741_-	0	0	0	0	0
chrI_761_-	0	0	0	0	0
chrI_781_-	0	0	0	0	0
chrI_801_-	0	0	0	0	0
chrI_821_-	0	0	0	0	0
chrI_841_-	0	0	0	0	0
chrI_861_-	0	0	0	0	0
chrI_881_-	0	0	0	0	0
chrI_901_-	0	0	0	0	0
chrI_921_-	0	0	0	0	0
chrI_941_-	0	0	0	0	0
chrI_961_-	0	0	0	0	0
chrI_981_-	0	0	0	0	0
chrI_1001_-	0	0	0	0	0
chrI_1021_-	0	0	0	0	0
chrI_1041_-	0	0	0	0	0
chrI_1061_-	0	0	0	0	0
chrI_1081_-	0	0	0	0	0
chrI_1101_-	0	0	0	0	0
chrI_1121_-	0	0	0	0	0
chrI_1141_-	0	0	0	0	0
chrI_1161_-	0	0	0	0	0
chrI_1181_-	0	0	0	0	0
chrI_1201_-	0	0	0	0	0
chrI_1221_-	0	0	0	0	0
chrI_1241_-	0	0	0	0	0
chrI_1261_-	0	0	0	0	0
chrI_1281_-	0	0	0	0	0
chrI_1301_-	0	0	0	0	0
chrI_1321_-	0	0	0	0	0
chrI_1341_-	0	0	0	0	0
chrI_1361_-	0	0	0	0	0
chrI_1381_-	0	0	0	0	0
chrI_1401_-	0	0	0	0	0
chrI_1421_-	0	0	0	0	0
chrI_1441_-	0	0	0	0	0
chrI_1461_-	0	0	0	0	0
chrI_1481_-	0	0	0	0	0
chrI_1501_-	0	0	0	0	0
chrI_1521_-	0	0	0	0	0
chrI_1541_-	0	0	0	0	0
chrI_1561_-	0	0	0	0	0
chrI_1581_-	0	0	0	0	0
chrI_1601_-	0	0	0	0	0
chrI_1621_-	0	0	0	0	0
chrI_1641_-	-0.099564	-0.099564	-0.099564	-0.099564	-0.076678
chrI_1661_-	-0.119477	-0.119477	-0.119477	-0.119477	-0.104913
chrI_1681_-	0	0	0	0	0
chrI_1701_-	0	0	0	0	0
chrI_1721_-	0	0	0	0	0
chrI_1741_-	0	0	0	0	0
chrI_1761_-	0	0	0	0	0
chrI_1781_-	0	0	0	0	0
chrI_1801_-	0	0	0.0652019	0	0
chrI_1821_-	0	0	0.0869359	0	0
chrI_1841_-	0	0	0	0	0
chrI_1861_-	0.117684	0	0	0	0
chrI_1881_-	0.338165	0	0	0	0
chrI_1901_-	0.13135	0.0656422	0	0	0
chrI_1921_-	0	0.246158	0	0	0
chrI_1941_-	-0.0338942	-0.0338942	-0.0338942	-0.0338942	0.00563552
chrI_1961_-	-0.169471	-0.169471	-0.169471	-0.169471	-0.0980179
chrI_1981_-	-0.135577	-0.135577	-0.070566	-0.135577	-0.0122646
chrI_2001_-	0	0	0.130022	0	0.081387
chrI_2021_-	-0.135577	-0.135577	-0.135577	-0.135577	-0.135577
chrI_2041_-	-0.0508413	-0.0508413	-0.0508413	-0.0508413	-0.0508413
chrI_2061_-	0	0	0	0	0
chrI_2081_-	0.18867	0	0	0	0
chrI_2101_-	0.224045	0	0	0	0
chrI_2121_-	0	0	0	0	0
chrI_2141_-	0	0	0	0	0
chrI_2161_-	0	0	0	0	0
chrI_2181_-	0	0	0	0	0
chrI_2201_-	0	0	0	0	0
chrI_2221_-	0	0	0	0	0
chrI_2241_-	0	0	0	0	0
chrI_2261_-	0	0	0	0	0
chrI_2281_-	0	0	0	0	0
chrI_2301_-	0	0	0	0	0
chrI_2321_-	0	0	0	0	0
chrI_2341_-	0	0	0.0565083	0	0
chrI_2361_-	0	0	0.0565083	0	0
chrI_2381_-	0	0	0	0	0
chrI_2401_-	0	0	0	0	0
chrI_2421_-	0	0	0	0	0
chrI_2441_-	0	0	0	0	0
chrI_2461_-	0	0	0	0	0
chrI_2481_-	0	0	0.0652019	0	0
chrI_2501_-	0	0	0.0391212	0	0
chrI_2521_-	0	0	0	0.0200718	0
chrI_2541_-	0	0	0.0478147	0.401436	0
chrI_2561_-	0	0	0.0825891	0	0.0124831
chrI_2581_-	0	0	0.0869359	0	0.0416103
chrI_2601_-	0	0	0	0	0
chrI_2621_-	0	0	0	0	0
chrI_2641_-	0.13737	0	0	0	0
chrI_2661_-	0.277193	0	0.0478147	0	0
chrI_2681_-	0.0706104	0	0.0565083	0	0
chrI_2701_-	0	0	0	0	0
chrI_2721_-	0	0	0	0	0
chrI_2741_-	0	0	0	0	0
chrI_2761_-	0	0	0	0	0
chrI_2781_-	0	0	0	0	0
chrI_2801_-	0	0	0	0	0
chrI_2821_-	0	0	0	0	0
chrI_2841_-	0	0	0	0	0
chrI_2861_-	0	0	0	0	0
chrI_2881_-	0	0	0	0	0
chrI_2901_-	0	0	0	0	0
chrI_2921_-	0	0	0	0	0
chrI_2941_-	0	0	0	0	0
chrI_2961_-	0	0	0	0	0
chrI_2981_-	0	0	0	0	0
chrI_3001_-	0	0	0	0	0
chrI_3021_-	0	0	0	0	0.0312077
chrI_3041_-	0	0	0	0	0.0291272
chrI_3061_-	0	0	0	0	0
chrI_3081_-	0	0	0	0	0
chrI_3101_-	0	0	0	0	0
chrI_3121_-	0	0	0	0	0
chrI_3141_-	-0.169259	-0.169259	-0.169259	-0.169259	-0.169259
chrI_3161_-	-0.0099564	-0.0099564	-0.0099564	-0.0099564	-0.0099564
chrI_3181_-	0	0	0	0	0
chrI_3201_-	0	0	0	0	0
chrI_3221_-	0	0	0	0	0
chrI_3241_-	0	0	0	0	0
chrI_3261_-	0	0	0	0	0
chrI_3281_-	0	0	0	0	0
chrI_3301_-	0	0	0	0	0
chrI_3321_-	0	0	0	0	0.00416103
chrI_3341_-	-0.0847355	-0.0847355	-0.0847355	-0.0847355	-0.0148146
chrI_3361_-	-0.169471	-0.169471	-0.169471	-0.169471	-0.0914614
chrI_3381_-	-0.0762619	-0.0762619	-0.0762619	-0.0762619	-0.063779
chrI_3401_-	0	0	0	0	0
chrI_3421_-	0	0	0	0	0
chrI_3441_-	0	0	0	0	0
chrI_3461_-	0	0	0	0	0.0145636
chrI_3481_-	0	0	0	0	0.0228857
chrI_3501_-	0	0	0	0	0
chrI_3521_-	0	0	0	0	0
chrI_3541_-	0	0	0	0	0
chrI_3561_-	0	0	0	0	0
chrI_3581_-	0	0	0	0	0
chrI_3601_-	0	0	0	0	0.0416103
chrI_3621_-	0	0	0	0	0.0228857
chrI_3641_-	0	0	0	0	0
chrI_3661_-	-0.0398256	-0.0398256	-0.0398256	-0.0398256	-0.0398256
chrI_3681_-	-0.13939	-0.13939	-0.13939	-0.13939	-0.13939
chrI_3701_-	0	0	0	0	0
chrI_3721_-	0	0	0	0	0
chrI_3741_-	0	0	0	0	0
chrI_3761_-	0	0	0	0	0
chrI_3781_-	0	0	0	0	0
chrI_3801_-	0	0	0	0	0.0187246
chrI_3821_-	0	0	0	0	0.0658765
chrI_3841_-	0	0	0.0243791	0	0.0577878
chrI_3861_-	0	0	0.113769	0	0.0353688
chrI_3881_-	0	0	0	0	0.0187246
chrI_3901_-	0	0	0	0	0
chrI_3921_-	0	0	0	0	0
chrI_3941_-	0	0	0	0	0
chrI_3961_-	0	0	0	0	0
chrI_3981_-	0	0	0	0	0
chrI_4001_-	0	0	0	0	0
chrI_4021_-	0	0	0	0	0
chrI_4041_-	0	0	0	0	0
chrI_4061_-	0	0	0	0	0.0328216
chrI_4081_-	0	0	0	0	0.082054
chrI_4101_-	0	0	0	0	0.0492324
chrI_4121_-	0	0	0	0	0
chrI_4141_-	0	0	0	0	0
chrI_4161_-	0	0	0	0	0
chrI_4181_-	0.0156912	0	0.0130404	0	0
chrI_4201_-	0.156912	0	0.132034	0	0
chrI_4221_-	0.156912	0	0.132034	0	0
chrI_4241_-	0	0	0	0	0
chrI_4261_-	0	0	0	0	0
chrI_4281_-	0	0	0	0	0
chrI_4301_-	0	0	0	0	0
chrI_4321_-	0	0	0	0	0.0104026
chrI_4341_-	0	0	0	0	0.0416103
chrI_4361_-	0	0	0	0	0.0312077
chrI_4381_-	0	0	0	0	0
chrI_4401_-	0	0	0	0	0
chrI_4421_-	0	0	0	0	0
chrI_4441_-	0	0	0	0	0
chrI_4461_-	0.222091	0.200453	0.00812635	0	0
chrI_4481_-	0.0613829	0.0462946	-0.0166877	-0.179215	-0.179215
chrI_4501_-	-0.199128	-0.199128	-0.0447269	-0.199128	-0.199128
chrI_4521_-	-0.0099564	-0.0099564	-0.0099564	0.0115675	-0.0099564
chrI_4541_-	0.0078456	0	0	0.365906	0
chrI_4561_-	0.141221	0	0	0	0.0332882
chrI_4581_-	0	0	0.177848	0	0.0416103
chrI_4601_-	0	0	0.308585	0	0.00832206
chrI_4621_-	0	0	0.200797	0	0
chrI_4641_-	0	0	0.0347744	0	0.0208051
chrI_4661_-	0	0	0	0	0.0145636
chrI_4681_-	0	0	0	0	0.00624155
chrI_4701_-	0	0	0	0	0.0416103
chrI_4721_-	0	0	0	0	0.0353688
chrI_4741_-	0.102733	-0.10952	0.287564	-0.10952	-0.0720707
chrI_4761_-	-0.0458335	-0.199128	0.153836	-0.199128	-0.172198
chrI_4781_-	-0.0796512	-0.0796512	-0.0796512	-0.0796512	-0.00770813
chrI_4801_-	0.0596838	0	0	0	0.0374493
chrI_4821_-	0.298419	0	0	0	0
chrI_4841_-	0.0064474	-0.00847355	-0.00847355	-0.00847355	-0.00847355
chrI_4861_-	-0.169471	-0.169471	-0.169471	-0.169471	-0.169471
chrI_4881_-	-0.152524	-0.152524	-0.126443	-0.152524	-0.152524
chrI_4901_-	0	0	0.0869359	0	0
chrI_4921_-	-0.257241	-0.257241	-0.252894	-0.257241	-0.238516
chrI_4941_-	-0.400665	-0.400665	-0.400665	-0.400665	-0.363215
chrI_4961_-	0	0	0	0	0
chrI_4981_-	0	0	0	0	0
chrI_5001_-	0	0	0	0	0
chrI_5021_-	0	0	0	0	0
chrI_5041_-	-0.0187037	-0.0187037	-0.0143569	-0.0187037	-0.0187037
chrI_5061_-	-0.374075	-0.374075	-0.237941	-0.374075	-0.374075
chrI_5081_-	-0.0099564	-0.0099564	0.024818	-0.0099564	-0.0099564
chrI_5101_-	0	0	0	0	0
chrI_5121_-	0	0	0	0	0
chrI_5141_-	0.0834289	-0.0398256	0.00149888	0.0247461	-0.0233564
chrI_5161_-	0.252214	-0.179215	0.0595441	0.208215	-0.0894025
chrI_5181_-	0	0	0.0084466	0	0.0436325
chrI_5201_-	0	0	0	0	0.082054
chrI_5221_-	0	0	0	0	0.0416103
chrI_5241_-	-0.192665	-0.192665	-0.192665	-0.192665	-0.167699
chrI_5261_-	-0.334829	-0.334829	-0.253669	-0.334829	-0.324426
chrI_5281_-	-0.293311	-0.293311	-0.0283878	-0.293311	-0.251701
chrI_5301_-	-0.237708	-0.131984	0.00880973	-0.237708	-0.2065
chrI_5321_-	0.23224	0.411099	-0.11114	0.00607735	-0.0978458
chrI_5341_-	0.0386349	0.18221	-0.220806	0.361742	-0.185175
chrI_5361_-	-0.378754	-0.378754	0.0395724	0.464635	-0.140524
chrI_5381_-	-0.0398256	-0.0398256	0.401379	0.390652	0.252586
chrI_5401_-	0.0627648	0	0.132361	0.129143	0.450938
chrI_5421_-	0.078456	0	0	0	0.234268
chrI_5441_-	0	0	0.0521615	0	0.0395298
chrI_5461_-	0.133375	0	0.021734	0	0
chrI_5481_-	0	0	0	0	0
chrI_5501_-	0	0	0	0	0
chrI_5521_-	0.0706104	0	0.0731372	0	0
chrI_5541_-	0.0941472	0	0.0975162	0	0
chrI_5561_-	0	0	0	0.258287	0
chrI_5581_-	0	0.15034	0	0.150667	0.0328282
chrI_5601_-	0	0.704614	0	0	0.320785
chrI_5621_-	0	0.400906	0	0	0.143418
chrI_5641_-	0	0	0.326651	0	0.0995932
chrI_5661_-	0.0313824	0	0.345441	0	0.0416103
chrI_5681_-	0.133375	0	0.179044	0	0.0270467
chrI_5701_-	0	0	0.0965138	0	0.0416103
chrI_5721_-	0	0	0	0	0.0208051
chrI_5741_-	0	0	0	0	0
chrI_5761_-	0.224045	0	0	0	0
chrI_5781_-	0.350004	0	0.0347744	0	0.061437
chrI_5801_-	0.25184	0.0984633	0.0869359	0	0.10566
chrI_5821_-	0.224045	0.328211	0.0695487	0	0.117358
chrI_5841_-	0.585334	0.0492316	0.0652019	0	0.0698626
chrI_5861_-	0.338878	0	0.0347744	0	0
chrI_5881_-	0	0	0	0	0
chrI_5901_-	0	0	0	0	0
chrI_5921_-	0	0	0	0	0
chrI_5941_-	0.350787	0	0.154401	0	0
chrI_5961_-	0.26309	0	0.138148	0	0.225115
chrI_5981_-	0.0078456	0	0.0243791	0	0.0450231
chrI_6001_-	0.0128615	-0.14405	0.0022241	-0.14405	-0.0285271
chrI_6021_-	-0.145934	-0.169471	-0.169471	-0.169471	0.218716
chrI_6041_-	-0.0169471	-0.0169471	0.0612952	-0.0169471	0.0847199
chrI_6061_-	0	0	0.0347744	0	0.0291272
chrI_6081_-	0	0	0.0825891	0	0.0618322
chrI_6101_-	0	0	0.00869359	0	0
chrI_6121_-	0	0	0.0869359	0	0.0228857
chrI_6141_-	0	0	0.158748	0	0.0416103
chrI_6161_-	0	0	0.176691	0	0.0187246
chrI_6181_-	0	0	0.0675728	0	0
chrI_6201_-	0	0	0	0	0
chrI_6221_-	-0.13939	-0.13939	-0.13939	-0.13939	-0.13939
chrI_6241_-	-0.0238163	0.088822	-0.105878	-0.149346	-0.149346
chrI_6261_-	-0.081762	0.505812	-0.00267166	-0.0896076	-0.0648747
chrI_6281_-	-0.0423678	0.344655	0.0710251	-0.0423678	0.0711608
chrI_6301_-	-0.160997	-0.160997	0.113858	-0.160997	0.131872
chrI_6321_-	0	0	0.339904	0	0.240459
chrI_6341_-	-0.0762619	-0.0762619	0.128031	-0.0762619	-0.0680565
chrI_6361_-	-0.0847355	-0.0847355	-0.0034719	-0.0847355	-0.0847355
chrI_6381_-	0	0	0	0	0
chrI_6401_-	0	0	0	0	0
chrI_6421_-	0	0	0	0	0
chrI_6441_-	0	0	0	0	0
chrI_6461_-	0	0	0	0	0
chrI_6481_-	0	0	0	0	0
chrI_6501_-	0	0	0	0	0
chrI_6521_-	0	0	0	0	0
chrI_6541_-	0	0	0	0	0
chrI_6561_-	0	0	0	0	0
chrI_6581_-	0	0	0	0	0
chrI_6601_-	0	0	0	0	0
chrI_6621_-	0	0	0	0	0.0291272
chrI_6641_-	0	0	0	0	0.0416103
chrI_6661_-	-0.159302	-0.159302	-0.159302	-0.159302	-0.146819
chrI_6681_-	-0.0581226	-0.0581226	-0.0581226	-0.0581226	-0.0581226
chrI_6701_-	-0.240831	-0.240831	-0.240831	-0.240831	-0.240831
chrI_6721_-	-0.205741	-0.205741	-0.205741	-0.205741	-0.205741
chrI_6741_-	-0.215698	-0.215698	-0.215698	-0.215698	-0.215698
chrI_6761_-	0	0	0	0	0
chrI_6781_-	0	0	0	0	0
chrI_6801_-	0	0	0	0	0
chrI_6821_-	0	0	0	0	0
chrI_6841_-	0	0	0	0	0
chrI_6861_-	0	0	0	0	0
chrI_6881_-	0	0	0	0	0
chrI_6901_-	0	0	0	0	0
chrI_6921_-	0	0	0	0	0
chrI_6941_-	-0.0847355	-0.0847355	-0.0847355	-0.0847355	-0.0847355
chrI_6961_-	-0.0677884	-0.0677884	-0.0677884	-0.0677884	-0.0677884
chrI_6981_-	0	0	0	0	0
chrI_7001_-	0	0	0	0.260933	0
chrI_7021_-	0	0	0	0.100359	0
chrI_7041_-	0	0	0	0	0
chrI_7061_-	0	0	0	0	0
chrI_7081_-	0	0	0	0	0
chrI_7101_-	-0.0724804	0.356501	-0.272942	0.33493	-0.237573
chrI_7121_-	0	0	0	0	0
chrI_7141_-	0	0	0	0	0
chrI_7161_-	-0.0099564	-0.0099564	-0.0099564	-0.0099564	-0.0099564
chrI_7181_-	-0.189172	-0.189172	-0.189172	-0.189172	-0.189172
chrI_7201_-	0	0	0	0	0
chrI_7221_-	0	0	0	0	0
chrI_7241_-	0	0	0	0	0
chrI_7261_-	0	0	0	0	0.0312077
chrI_7281_-	0	0	0	0	0.0291272
chrI_7301_-	0	0	0	0	0
chrI_7321_-	0	0	0	0	0.0145636
chrI_7341_-	0.133375	0	0	0	0.0416103
chrI_7361_-	0.156912	0	0	0	0.00416103
chrI_7381_-	0.0313824	0	0	0	0
chrI_7401_-	0	0	0	0	0
chrI_7421_-	0	0	0.0608551	0	0
chrI_7441_-	0	0	0.0869359	0	0
chrI_7461_-	0	0	0.0391212	0.418876	0
chrI_7481_-	0	0	0	0.685433	0
chrI_7501_-	0	0	0	0	0
chrI_7521_-	0	0	0	0	0
chrI_7541_-	0	0	0	0	0.00416103
chrI_7561_-	0	0	0	0	0.0416103
chrI_7581_-	0	0	0	0	0.00416103
chrI_7601_-	0	0	0	0	0
chrI_7621_-	0	0	0	0	0.0395298
chrI_7641_-	0	0	0	0	0.00208052
chrI_7661_-	0	0	0	0	0
chrI_7681_-	0	0	0	0	0
chrI_7701_-	0	0	0	0	0
chrI_7721_-	0.082543	0	0	0	0
chrI_7741_-	0.235837	0	0.113769	0	0
chrI_7761_-	0.0471674	0	0.162527	0	0.00208052
chrI_7781_-	0	0	0.0487581	0	0.0374493
chrI_7801_-	0	0	0	0	0
chrI_7821_-	0	0	0	0	0
chrI_7841_-	0	0	0	0	0
chrI_7861_-	0	0	0	0	0.0270467
chrI_7881_-	0	0	0	0	0.0124831
chrI_7901_-	0	0	0.00812635	0	0
chrI_7921_-	0	0	0.138148	0	0
chrI_7941_-	0	0	0	0	0
chrI_7961_-	0	0	0	0	0.210108
chrI_7981_-	0.244485	-0.00847355	0.0393412	-0.00847355	0.376283
chrI_8001_-	0.00094651	-0.14405	-0.0962356	-0.14405	0.0685774
chrI_8021_-	-0.049782	-0.049782	-0.049782	-0.049782	-0.049782
chrI_8041_-	-0.199128	-0.199128	-0.199128	-0.199128	-0.172081
chrI_8061_-	-0.13939	-0.13939	-0.13939	-0.13939	-0.0856458
chrI_8081_-	0	0	0	0	0.0208051
chrI_8101_-	0	0	0	0	0
chrI_8121_-	0	0	0	0	0
chrI_8141_-	0	0	0	0	0
chrI_8161_-	0	0	0	0	0
chrI_8181_-	0	0	0	0	0
chrI_8201_-	0	0	0	0	0
chrI_8221_-	0.219242	0	0	0	0
chrI_8241_-	0.153469	0	0	0	0
chrI_8261_-	0	0	0	0	0
chrI_8281_-	-0.00847355	-0.00847355	-0.00847355	-0.00847355	-0.00847355
chrI_8301_-	-0.14405	-0.14405	-0.14405	0.157027	-0.14405
chrI_8321_-	0	0	0	0.401436	0
chrI_8341_-	0	0	0	0.0802872	0
chrI_8361_-	0	0	0	0.979184	0
chrI_8381_-	0	0	0.0478147	1.03072	0
chrI_8401_-	0	0	0.0869359	0.154608	0
chrI_8421_-	0	0	0.021734	0	0
chrI_8441_-	0	0	0	0	0
chrI_8461_-	0	0	0	0	0
chrI_8481_-	0	0	0	0	0
chrI_8501_-	0.0156912	0	0	0	0.00624155
chrI_8521_-	0.156912	0	0	0	0.0312077
chrI_8541_-	0.0156912	0	0	0	0
chrI_8561_-	0	0	0	0	0
chrI_8581_-	0	0	0	0	0
chrI_8601_-	0	0	0	0	0
chrI_8621_-	0	0	0.0304276	0	0
chrI_8641_-	0	0	0.0521615	0	0
chrI_8661_-	0	0	0	0	0
chrI_8681_-	0	0	0	0	0
chrI_8701_-	0.0235837	0	0	0	0
chrI_8721_-	0.235837	0	0	0	0
chrI_8741_-	0.200461	0	0	0	0
chrI_8761_-	0	0	0	0	0
chrI_8781_-	0	0	0	0	0
chrI_8801_-	0	0	0	0	0
chrI_8821_-	0	0	0	0	0.210108
chrI_8841_-	0	0	0	0	0.0750385
chrI_8861_-	-0.10952	-0.10952	-0.10952	-0.10952	-0.10952
chrI_8881_-	-0.0696948	-0.0696948	-0.0696948	-0.0696948	-0.0696948
chrI_8901_-	0	0	0	0	0
chrI_8921_-	0	0	0	0	0
chrI_8941_-	0	0	0	0	0
chrI_8961_-	-0.0169471	-0.0169471	-0.0169471	-0.0169471	-0.0169471
chrI_8981_-	-0.381536	-0.381536	-0.381536	-0.381536	-0.381536
chrI_9001_-	-0.0682331	-0.0682331	-0.0682331	-0.0682331	-0.0682331
chrI_9021_-	0	0	0	0	0
chrI_9041_-	0	0	0	0	0
chrI_9061_-	0	0	0	0	0
chrI_9081_-	0.0235837	0	0	0	0
chrI_9101_-	0.137052	-0.0398256	-0.0398256	-0.0398256	0.00178484
chrI_9121_-	-0.159302	-0.0444284	-0.159302	-0.159302	-0.117692
chrI_9141_-	0	0.180516	0	0	0
chrI_9161_-	0	0	0	0	0
chrI_9181_-	0	0	0	0	0
chrI_9201_-	0	0	0	0	0
chrI_9221_-	0	0	0	0	0
chrI_9241_-	0	0	0	0	0
chrI_9261_-	0	0	0	0	0
chrI_9281_-	0	0	0	0	0
chrI_9301_-	0	0	0	0	0
chrI_9321_-	0	0	0	0	0
chrI_9341_-	0	0	0	0	0
chrI_9361_-	0	0	0	0	0
chrI_9381_-	0	0.0984633	0	0	0
chrI_9401_-	0	0.3118	0.0391212	0	0
chrI_9421_-	0	0	0.0869359	0	0
chrI_9441_-	0	0	0.0347744	0	0
chrI_9461_-	0.101993	0	0	0	0
chrI_9481_-	0.039228	0	0	0	0
chrI_9501_-	0.12553	0	0	0	0
chrI_9521_-	0.0549192	0	0	0	0
chrI_9541_-	0	0	0	0	0
chrI_9561_-	0	0	0	0	0
chrI_9581_-	0	0	0	0	0
chrI_9601_-	-0.049782	-0.049782	-0.049782	-0.049782	-0.049782
chrI_9621_-	-0.234117	-0.234117	-0.199343	-0.234117	-0.234117
chrI_9641_-	-0.149346	-0.149346	-0.084144	-0.149346	-0.149346
chrI_9661_-	0	0	0	0	0
chrI_9681_-	0	0	0	0	0
chrI_9701_-	0	0	0	0	0
chrI_9721_-	0	0	0	0	0
chrI_9741_-	0	0	0	0	0
chrI_9761_-	0	0	0	0	0
chrI_9781_-	0	0	0	0	0
chrI_9801_-	0	0	0	0	0
chrI_9821_-	0	0	0	0	0
chrI_9841_-	0	0	0	0	0
chrI_9861_-	0	0	0	0	0
chrI_9881_-	0	0.196927	0	0	0
chrI_9901_-	0	0.114874	0	0	0
chrI_9921_-	0	0	0	0	0
chrI_9941_-	0	0	0	0	0
chrI_9961_-	0	0	0	0	0
chrI_9981_-	0	0	0	0	0
chrI_10001_-	0	0	0	0	0
chrI_10021_-	-0.0338942	-0.0338942	-0.0338942	-0.0338942	-0.0338942
chrI_10041_-	-0.110156	-0.110156	-0.110156	-0.110156	-0.110156
chrI_10061_-	0	0	0	0	0
chrI_10081_-	0	0	0	0	0
chrI_10101_-	0	0	0	0	0
chrI_10121_-	0	0	0	0	0
chrI_10141_-	0	0	0	0	0
chrI_10161_-	0	0	0	0	0
chrI_10181_-	0	0	0	0	0
chrI_10201_-	0	0	0	0	0
chrI_10221_-	0	0	0	0	0
chrI_10241_-	0	0	0	0	0
chrI_10261_-	0	0	0	0	0
chrI_10281_-	0	0	0	0	0
chrI_10301_-	0	0	0	0	0
chrI_10321_-	0	0	0	0	0
chrI_10341_-	0	0	0	0	0
chrI_10361_-	0	0	0	0	0
chrI_10381_-	0	0	0	0	0
chrI_10401_-	0	0	0	0	0
chrI_10421_-	0	0	0	0	0
chrI_10441_-	0	0	0	0	0
chrI_10461_-	0	0	0	0	0
chrI_10481_-	0	0	0	0	0
chrI_10501_-	0	0	0	0	0
chrI_10521_-	0	0	0	0	0
chrI_10541_-	0	0	0.130022	0	0
chrI_10561_-	0	0	0.00812635	0	0
chrI_10581_-	0	0	0	0	0
chrI_10601_-	0	0	0	0	0.0416103
chrI_10621_-	0	0	0	0	0.00624155
chrI_10641_-	0	0	0	0	0
chrI_10661_-	0	0	0	0	0
chrI_10681_-	0	0	0	0	0
chrI_10701_-	0	0	0	0	0
chrI_10721_-	0	0	0	0	0
chrI_10741_-	-0.204705	-0.204705	-0.204705	-0.204705	-0.204705
chrI_10761_-	-0.321108	-0.321108	-0.321108	-0.321108	-0.321108
chrI_10781_-	-0.0321108	-0.0321108	-0.0321108	-0.0321108	-0.0279498
chrI_10801_-	0.350787	0	0	0	0.111506
chrI_10821_-	0.350787	0	0.0738955	0	0.0775694
chrI_10841_-	0	0	0	0	0.00208052
chrI_10861_-	0	0	0	0	0
chrI_10881_-	0	0	0	0	0
chrI_10901_-	0	0	0	0	0
chrI_10921_-	0	0	0	0	0
chrI_10941_-	0	0	0	0	0.0332882
chrI_10961_-	0	0	0	0	0.0416103
chrI_10981_-	0	0	0	0	0.00832206
chrI_11001_-	0	0	0	0	0
chrI_11021_-	0	0	0	0	0.0164108
chrI_11041_-	0	0	0	0	0.0697459
chrI_11061_-	0	0	0	0	0
chrI_11081_-	0	0	0	0	0.270139
chrI_11101_-	0.0707511	0	0.160257	0	0.0600308
chrI_11121_-	0.224045	0	0.189574	0	0
chrI_11141_-	0	0	0	0	0
chrI_11161_-	0	0.213337	0	0	0
chrI_11181_-	0	0.0656422	0	0	0
chrI_11201_-	0	0	0	0	0
chrI_11221_-	0	0	0	0	0
chrI_11241_-	0	0	0	0	0
chrI_11261_-	0	0	0	0	0
chrI_11281_-	0	0	0	0	0
chrI_11301_-	0	0	0	0	0
chrI_11321_-	0	0	0	0	0
chrI_11341_-	0	0	0	0	0
chrI_11361_-	0	0	0	0	0
chrI_11381_-	0	0	0	0	0
chrI_11401_-	0	0	0	0	0
chrI_11421_-	-0.0298692	-0.0298692	-0.0298692	-0.0298692	-0.0298692
chrI_11441_-	-0.149346	-0.149346	-0.149346	-0.149346	-0.149346
chrI_11461_-	0	0	0	0	0
chrI_11481_-	0	0	0	0	0
chrI_11501_-	0	0.15034	0	0	0
chrI_11521_-	0	0.275623	0	0	0
chrI_11541_-	0	0	0	0	0
chrI_11561_-	0	0	0	0	0
chrI_11581_-	0	0	0	0	0
chrI_11601_-	-0.10952	-0.10952	-0.10952	-0.10952	-0.10952
chrI_11621_-	-0.0896076	-0.0896076	-0.0896076	-0.0896076	-0.0896076
chrI_11641_-	0	0	0	0	0
chrI_11661_-	0	0	0	0	0
chrI_11681_-	0	0	0	0	0
chrI_11701_-	0	0	0	0	0
chrI_11721_-	0	0	0	0	0
chrI_11741_-	0	0	0.0130404	0	0.0432242
chrI_11761_-	0	0	0.179044	0	0.0618322
chrI_11781_-	0	0	0.13299	0	0.0270467
chrI_11801_-	0.443716	0	0	0	0.0452464
chrI_11821_-	0.22251	0.59542	0	0.236763	0.082054
chrI_11841_-	0	0.59542	0	0.150667	0.0145636
chrI_11861_-	-0.147802	-0.125876	-0.0345754	-0.134123	-0.125231
chrI_11881_-	-0.118706	-0.275617	0.17864	0.0902894	-0.108462
chrI_11901_-	-0.107536	-0.22522	-0.176462	-0.22522	0.0375541
chrI_11921_-	-0.12004	0.24885	-0.269107	-0.269107	-0.184054
chrI_11941_-	-0.099564	0.311076	-0.099564	-0.099564	-0.099564
chrI_11961_-	0	0	0.00434679	0	0
chrI_11981_-	0	0	0.0695487	0	0
chrI_12001_-	0	0	0	0	0.267234
chrI_12021_-	0	0	0.0782423	0	0.31942
chrI_12041_-	-0.0160554	-0.0160554	0.0143722	-0.0160554	-0.00773334
chrI_12061_-	-0.321108	-0.321108	-0.174834	0.235321	-0.257487
chrI_12081_-	-0.288997	-0.288997	-0.12647	0.394775	-0.241321
chrI_12101_-	0	0	0.0162527	0.0401436	0.00832206
chrI_12121_-	0.212253	0	0	0	0
chrI_12141_-	0.0235837	0	0	0	0
chrI_12161_-	0	0	0.154401	0	0
chrI_12181_-	0	0	0	0	0.0187246
chrI_12201_-	-0.0169471	-0.0169471	-0.0169471	-0.0169471	0.0428629
chrI_12221_-	-0.152524	-0.152524	-0.152524	-0.152524	-0.0886697
chrI_12241_-	0	0	0	0	0.0187246
chrI_12261_-	0	0	0	0	0.0494657
chrI_12281_-	0	0	0	0	0.082054
chrI_12301_-	0	0.089313	0	0	0.0290105
chrI_12321_-	0	0.59542	0	0	0
chrI_12341_-	0	0.208397	0	0	0
chrI_12361_-	0	0	0	0	0
chrI_12381_-	0	0	0	0	0
chrI_12401_-	0	0	0	0	0
chrI_12421_-	0	0	0	0	0.148469
chrI_12441_-	0.224045	0	0	0	0.36715
chrI_12461_-	0.153294	0	0	0	0.179682
chrI_12481_-	-0.152524	-0.152524	-0.152524	-0.152524	-0.152524
chrI_12501_-	-0.135577	-0.135577	-0.135577	-0.135577	-0.135577
chrI_12521_-	0	0	0	0	0
chrI_12541_-	0	0	0	0	0
chrI_12561_-	0	0	0	0	0
chrI_12581_-	0	0	0	0	0
chrI_12601_-	0	0	0	0	0
chrI_12621_-	0	0	0	0	0
chrI_12641_-	0	0	0	0	0
chrI_12661_-	0	0	0	0	0
chrI_12681_-	0	0	0	0	0
chrI_12701_-	0	0	0	0	0
chrI_12721_-	0	0	0	0	0
chrI_12741_-	0	0	0	0	0
chrI_12761_-	0	0	0	0	0
chrI_12781_-	0	0	0	0	0
chrI_12801_-	0	0	0	0	0
chrI_12821_-	0	0	0	0	0
chrI_12841_-	0	0	0	0	0
chrI_12861_-	0	0	0	0	0
chrI_12881_-	0	0	0	0	0
chrI_12901_-	-0.0508413	-0.0508413	-0.0508413	-0.0508413	-0.0196337
chrI_12921_-	-0.169471	-0.169471	-0.0231965	-0.169471	-0.156988
chrI_12941_-	-0.0423678	-0.0423678	0.120159	-0.0423678	-0.0423678
chrI_12961_-	0	0	0.0510271	0	0
chrI_12981_-	0	0	0.0565083	0	0
chrI_13001_-	0	0	0	0	0
chrI_13021_-	0	0	0	0	0
chrI_13041_-	0	0	0	0	0
chrI_13061_-	0	0	0	0	0
chrI_13081_-	0	0	0	0	0
chrI_13101_-	0	0	0	0	0
chrI_13121_-	0	0	0	0	0
chrI_13141_-	0	0	0	0	0
chrI_13161_-	0	0	0	0	0
chrI_13181_-	0	0	0	0	0
chrI_13201_-	0	0	0	0	0
chrI_13221_-	0	0	0	0	0
chrI_13241_-	0	0	0	0	0
chrI_13261_-	0	0	0	0	0
chrI_13281_-	-0.0677884	-0.0677884	-0.0677884	-0.0677884	-0.0677884
chrI_13301_-	-0.0847355	-0.0847355	-0.0847355	-0.0847355	-0.0847355
chrI_13321_-	0	0	0	0	0
chrI_13341_-	0	0	0	0	0
chrI_13361_-	0	0	0	0	0
chrI_13381_-	0	0	0	0	0.0533351
chrI_13401_-	0	0	0	0	0.041027
chrI_13421_-	0	0	0	0	0.00624155
chrI_13441_-	0	0	0	0	0.0416103
chrI_13461_-	0	0	0	0	0.00208052
chrI_13481_-	0	0	0	0	0
chrI_13501_-	0	0	0	0	0
chrI_13521_-	0	0	0	0	0
chrI_13541_-	0.169474	0.042378	-0.16189	0.235177	-0.0243126
chrI_13561_-	0.211842	0.0529725	-0.202363	0.293971	-0.0303907
chrI_13581_-	0	0	0	0	0
chrI_13601_-	0	0	0	0	0
chrI_13621_-	0	0	0	0	0
chrI_13641_-	0	0	0.0986072	0	0
chrI_13661_-	0	0	0.147911	0	0
chrI_13681_-	0	0	0	0	0
chrI_13701_-	0	0	0	0	0
chrI_13721_-	0	0	0	0	0
chrI_13741_-	0	0	0	0	0
chrI_13761_-	0	0	0	0	0
chrI_13781_-	0	0	0	0	0
chrI_13801_-	0	0	0	0	0
chrI_13821_-	0	0	0.0565083	0	0
chrI_13841_-	0	0	0.0608551	0	0
chrI_13861_-	0	0	0	0	0
chrI_13881_-	0	0	0	0	0
chrI_13901_-	0	0	0	0	0
chrI_13921_-	0	0	0	0	0
chrI_13941_-	0	0	0	0	0
chrI_13961_-	0	0	0	0	0
chrI_13981_-	-0.10952	0.700655	-0.10952	-0.10952	-0.10952
chrI_14001_-	-0.0696948	-0.026077	-0.0696948	-0.0696948	-0.0696948
chrI_14021_-	0	0	0	0	0
chrI_14041_-	0	0	0	0	0
chrI_14061_-	0	0	0	0	0.0332882
chrI_14081_-	0	0	0	0	0.0416103
chrI_14101_-	0	0	0	0	0.00832206
chrI_14121_-	0	0	0	0	0
chrI_14141_-	0	0	0	0	0
chrI_14161_-	0	0	0	0	0
chrI_14181_-	0.039228	0	0	0	0.00832206
chrI_14201_-	0.101993	0	0	0	0.0270467
chrI_14221_-	0	0	0	0	0
chrI_14241_-	0	0	0	0	0
chrI_14261_-	0	0	0	0	0
chrI_14281_-	0	0	0	0	0
chrI_14301_-	0	0	0	0	0
chrI_14321_-	0	0	0	0	0
chrI_14341_-	0	0	0	0	0
chrI_14361_-	0.0156912	0	0	0	0
chrI_14381_-	0.156912	0	0	0	0
chrI_14401_-	0.0313824	0	0	0	0
chrI_14421_-	0	0	0	0	0
chrI_14441_-	0	0	0	0	0
chrI_14461_-	0	0	0	0	0
chrI_14481_-	-0.127103	-0.127103	-0.109716	-0.127103	-0.127103
chrI_14501_-	-0.0169471	-0.0169471	0.127386	-0.0169471	-0.0169471
chrI_14521_-	0	0	0.0347744	0	0
chrI_14541_-	0	0	0	0	0
chrI_14561_-	0	0	0	0	0
chrI_14581_-	-0.00847355	-0.00847355	-0.00847355	-0.00847355	-0.00847355
chrI_14601_-	-0.169471	-0.169471	-0.169471	-0.169471	-0.169471
chrI_14621_-	0	0	0	0	0
chrI_14641_-	0	0	0	0	0
chrI_14661_-	0	0	0	0	0
chrI_14681_-	0	0	0	0	0
chrI_14701_-	0	0	0	0	0
chrI_14721_-	0	0	0.0975162	0	0
chrI_14741_-	0	0	0.113769	0	0
chrI_14761_-	0	0	0	0	0
chrI_14781_-	0	0	0	0	0
chrI_14801_-	0	0	0	0	0.0208051
chrI_14821_-	0	0	0	0	0.0416103
chrI_14841_-	0	0	0	0	0.0208051
chrI_14861_-	0	0	0	0	0
chrI_14881_-	0	0	0	0	0
chrI_14901_-	0	0	0	0	0
chrI_14921_-	0	0	0	0	0
chrI_14941_-	0	0	0	0	0
chrI_14961_-	0	0	0	0	0
chrI_14981_-	0	0	0	0	0
chrI_15001_-	0	0	0	0	0
chrI_15021_-	0	0	0	0	0
chrI_15041_-	0	0	0	0	0
chrI_15061_-	0	0	0	0	0
chrI_15081_-	0	0	0	0	0
chrI_15101_-	0	0	0	0	0
chrI_15121_-	0	0	0	0	0
chrI_15141_-	0	0	0	0	0
chrI_15161_-	0	0	0	0	0
chrI_15181_-	0	0	0	0	0
chrI_15201_-	0	0	0	0	0
chrI_15221_-	0	0	0	0	0
chrI_15241_-	0	0	0	0	0
chrI_15261_-	0	0	0	0	0
chrI_15281_-	0	0	0	0	0
chrI_15301_-	0	0	0	0	0
chrI_15321_-	0	0	0	0	0.0332882
chrI_15341_-	0	0	0	0	0.0416103
chrI_15361_-	0	0	0	0	0.00832206
chrI_15381_-	0	0	0	0	0
chrI_15401_-	0	0	0	0	0
chrI_15421_-	0	0	0	0	0
chrI_15441_-	0	0	0	0.236763	0
chrI_15461_-	0	0	0	0.391529	0.0353688
chrI_15481_-	0	0	0	0.180646	0.00208052
chrI_15501_-	0	0	0	0	0
chrI_15521_-	0	0	0	0	0
chrI_15541_-	0	0	0	0	0
chrI_15561_-	0	0	0	0	0
chrI_15581_-	0	0	0	0	0
chrI_15601_-	0	0	0	0	0
chrI_15621_-	0	0	0	0	0
chrI_15641_-	0	0	0	0	0
chrI_15661_-	0	0	0	0	0
chrI_15681_-	0	0	0	0	0
chrI_15701_-	0	0	0	0	0
chrI_15721_-	0	0	0	0	0
chrI_15741_-	0	0	0	0	0
chrI_15761_-	-0.13939	-0.13939	-0.13939	-0.13939	-0.13939
chrI_15781_-	-0.0398256	-0.0398256	-0.0398256	-0.0398256	-0.0398256
chrI_15801_-	0	0	0	0	0
chrI_15821_-	0	0	0	0	0
chrI_15841_-	0	0	0	0	0
chrI_15861_-	0	0	0	0	0
chrI_15881_-	0	0	0	0	0
chrI_15901_-	0	0	0	0	0
chrI_15921_-	0	0	0	0	0
chrI_15941_-	0	0	0	0	0
chrI_15961_-	0	0	0	0	0
chrI_15981_-	0	0	0	0	0
chrI_16001_-	0	0	0	0	0
chrI_16021_-	0	0	0	0	0
chrI_16041_-	0	0	0	0	0
chrI_16061_-	0	0	0	0	0
chrI_16081_-	0	0	0	0	0.0312077
chrI_16101_-	0	0	0	0	0.0416103
chrI_16121_-	0	0	0	0	0.0104026
chrI_16141_-	-0.11863	-0.11863	-0.11863	-0.11863	-0.11863
chrI_16161_-	-0.0338942	-0.0338942	0.0486949	-0.0338942	-0.0338942
chrI_16181_-	0	0	0.0478147	0	0
chrI_16201_-	0	0	0	0	0
chrI_16221_-	0	0	0	0	0
chrI_16241_-	0	0	0	0	0
chrI_16261_-	0	0	0	0	0.0145636
chrI_16281_-	0	0	0	0	0.0416103
chrI_16301_-	0	0	0	0	0.00832206
chrI_16321_-	0	0	0	0	0
chrI_16341_-	0	0	0	0	0.0395298
chrI_16361_-	0	0	0	0	0.0416103
chrI_16381_-	0	0	0	0	0.00208052
chrI_16401_-	0	0	0	0	0
chrI_16421_-	0	0	0	0	0
chrI_16441_-	0	0	0	0	0
chrI_16461_-	0	0	0	0	0.0228857
chrI_16481_-	0	0	0	0	0.0166441
chrI_16501_-	0	0	0	0	0
chrI_16521_-	0	0	0	0	0
chrI_16541_-	0	0	0	0	0.0145636
chrI_16561_-	0	0	0	0	0.0416103
chrI_16581_-	0	0	0	0	0.0270467
chrI_16601_-	0	0	0	0	0
chrI_16621_-	0	0	0	0	0
chrI_16641_-	0	0	0	0	0.225115
chrI_16661_-	0	0	0	0	0.0300154
chrI_16681_-	0	0.523412	0	0	0
chrI_16701_-	0	0.872354	0.0652019	0	0
chrI_16721_-	0	0.261706	0.0869359	0	0
chrI_16741_-	0	0	0.0478147	0	0
chrI_16761_-	0	0	0	0	0
chrI_16781_-	0	0	0	0	0
chrI_16801_-	0	0	0	0	0
chrI_16821_-	0	0	0	0	0
chrI_16841_-	0	0	0	0	0
chrI_16861_-	0	0	0	0	0
chrI_16881_-	0	0.275623	0	0	0
chrI_16901_-	0	0.200453	0	0	0
chrI_16921_-	0	0	0	0	0
chrI_16941_-	0	0	0	0	0
chrI_16961_-	0	0	0	0	0
chrI_16981_-	0	0	0	0	0
chrI_17001_-	0	0	0	0	0
chrI_17021_-	0	0	0	0	0
chrI_17041_-	0	0	0	0	0.00832206
chrI_17061_-	0	0	0	0	0.0416103
chrI_17081_-	0	0	0	0	0.0291272
chrI_17101_-	0.117919	0	0	0	0
chrI_17121_-	0.235837	0	0	0	0.0332882
chrI_17141_-	0.0707511	0	0	0	0.0187246
chrI_17161_-	0	0	0	0	0
chrI_17181_-	0	0.0984633	0	0	0
chrI_17201_-	0	0.328211	0	0	0.0104026
chrI_17221_-	0	0	0	0	0.0353688
chrI_17241_-	0	0	0	0	0
chrI_17261_-	0	0	0	0	0
chrI_17281_-	0	0	0	0	0
chrI_17301_-	0	0	0	0	0
chrI_17321_-	-0.129433	-0.129433	-0.129433	-0.129433	-0.129433
chrI_17341_-	-0.049782	-0.049782	-0.049782	-0.049782	-0.049782
chrI_17361_-	-0.10952	-0.10952	-0.10952	-0.10952	-0.00722725
chrI_17381_-	-0.00812513	-0.149346	-0.149346	-0.149346	0.184696
chrI_17401_-	0.0470736	0	0	0	0.100213
chrI_17421_-	0	0	0	0	0.0332882
chrI_17441_-	-0.13939	-0.13939	-0.13939	-0.13939	-0.131068
chrI_17461_-	-0.049782	-0.049782	-0.049782	-0.049782	-0.049782
chrI_17481_-	-0.0169471	-0.0169471	-0.0169471	-0.0169471	-0.0169471
chrI_17501_-	-0.14405	-0.14405	-0.14405	-0.14405	-0.14405
chrI_17521_-	0	0	0	0.365906	0
chrI_17541_-	0	0	0	0.10762	0
chrI_17561_-	0	0	0	0	0
chrI_17581_-	0	0	0.124789	0	0
chrI_17601_-	0	0.446565	0.240449	0	0
chrI_17621_-	0	0.59542	0.0360673	0	0.191972
chrI_17641_-	0	0.178626	0	0	0.54849
chrI_17661_-	0	0	0	0	0.191972
chrI_17681_-	-0.0199128	-0.0199128	-0.0199128	-0.0199128	-0.0199128
chrI_17701_-	-0.189172	-0.189172	-0.189172	-0.189172	-0.189172
chrI_17721_-	0.0106675	-0.0677884	-0.0286672	-0.0677884	-0.0511444
chrI_17741_-	-0.00690756	-0.093209	0.0470244	-0.093209	0.00053795
chrI_17761_-	0	0	0.0652019	0	0.0617155
chrI_17781_-	0	0	0	0	0
chrI_17801_-	0.0859539	-0.104351	-0.104351	-0.104351	-0.062857
chrI_17821_-	0.208057	-0.347836	-0.193435	-0.347836	-0.306225
chrI_17841_-	0.135237	-0.226093	-0.0635664	-0.226093	-0.174372
chrI_17861_-	0	0	0.00812635	0	0.0416103
chrI_17881_-	0	0	0	0	0.0249662
chrI_17901_-	0	0	0	0	0
chrI_17921_-	-0.0796512	-0.0796512	-0.0796512	-0.0796512	-0.0796512
chrI_17941_-	-0.10952	-0.10952	-0.10952	-0.10952	-0.10952
chrI_17961_-	-0.0796512	-0.0796512	-0.0796512	-0.0796512	-0.0796512
chrI_17981_-	-0.0896076	-0.0896076	-0.0461396	-0.0896076	-0.0688024
chrI_18001_-	0	0	0.0869359	0	0.0416103
chrI_18021_-	0	0	0	0	0
chrI_18041_-	0	0	0	0	0
chrI_18061_-	0	0	0.0130404	0	0
chrI_18081_-	0	0	0.164832	0	0
chrI_18101_-	0	0	0.148433	0	0
chrI_18121_-	-0.179215	-0.179215	-0.161828	-0.179215	-0.179215
chrI_18141_-	-0.049782	0.351124	-0.049782	-0.049782	-0.0414599
chrI_18161_-	0	0.0250566	0	0	0.0416103
chrI_18181_-	0	0	0	0	0.0332882
chrI_18201_-	0	0	0	0	0.0249662
chrI_18221_-	0	0	0	0	0.0187246
chrI_18241_-	0.109838	0	0	0	0.0810436
chrI_18261_-	0.101993	0	0	0	0.0958241
chrI_18281_-	0	0	0	0	0.0577878
chrI_18301_-	0	0	0	0	0.00624155
chrI_18321_-	0	0	0	0	0
chrI_18341_-	0.0943348	0	0	0	0.0514879
chrI_18361_-	0.117919	0	0	0	0.0618322
chrI_18381_-	0	0	0	0	0.0124831
chrI_18401_-	0	0	0	0	0.0312077
chrI_18421_-	0	0	0.0434679	0	0.0416103
chrI_18441_-	0	0	0.0652019	0	0.0124831
chrI_18461_-	0	0	0	0	0
chrI_18481_-	0	0	0	0	0
chrI_18501_-	0	0	0	0	0.0124831
chrI_18521_-	0.0832206	0	0	0	0.213681
chrI_18541_-	0.298419	0	0	0	0.300154
chrI_18561_-	0.0149209	0	0	0	0.0150077
chrI_18581_-	0	0	0	0	0
chrI_18601_-	0	0	0	0	0
chrI_18621_-	0	0	0	0	0
chrI_18641_-	0	0	0	0	0
chrI_18661_-	0	0	0.0812635	0	0
chrI_18681_-	0.101993	0	0.162527	0	0
chrI_18701_-	0.117684	0	0.0812635	0	0
chrI_18721_-	0	0	0	0	0
chrI_18741_-	0	0	0	0	0.0984402
chrI_18761_-	-0.179215	-0.179215	-0.0710132	-0.179215	0.211729
chrI_18781_-	-0.0199128	-0.0199128	0.136104	-0.0199128	0.504514
chrI_18801_-	0.0943348	0	0.0130404	0	0.335974
chrI_18821_-	0.418356	0.350792	0.117891	0.10762	0.0476769
chrI_18841_-	0.465133	0.375849	0.156192	0.322858	0.05981
chrI_18861_-	0.337161	0	0.0738955	0.178786	0.165205
chrI_18881_-	0.302921	0	0	0.536357	0.334042
chrI_18901_-	0.240276	0	0	0	0.296497
chrI_18921_-	0	0	0.021734	0	0.122893
chrI_18941_-	-0.219869	-0.219869	-0.0755357	-0.0191511	-0.100546
chrI_18961_-	-0.187758	-0.187758	-0.0680237	-0.00711189	-0.154703
chrI_18981_-	-0.256886	-0.256886	-0.10235	-0.256886	-0.174832
chrI_19001_-	0	0	0.331414	0	0.0451297
chrI_19021_-	0	0	0.104041	0	0
chrI_19041_-	0	0	0	0	0
chrI_19061_-	0	0	0	0	0
chrI_19081_-	0	0	0	0	0
chrI_19101_-	0	0	0	0	0
chrI_19121_-	0	0	0	0	0
chrI_19141_-	0	0	0.0782423	0	0.00624155
chrI_19161_-	0	0.425962	0	0	0.0416103
chrI_19181_-	0	0.501132	0	0	0.00832206
chrI_19201_-	0	0.125283	0	0	0
chrI_19221_-	0	0	0	0	0
chrI_19241_-	0	0	0	0	0
chrI_19261_-	0	0	0	0	0
chrI_19281_-	0	0	0	0	0
chrI_19301_-	0	0	0	0	0
chrI_19321_-	0	0	0	0	0
chrI_19341_-	0	0	0	0	0
chrI_19361_-	0	0	0	0	0
chrI_19381_-	0	0	0	0	0
chrI_19401_-	0	0	0	0	0
chrI_19421_-	0	0	0	0	0
chrI_19441_-	0	0	0	0	0
chrI_19461_-	0	0.180516	0	0	0
chrI_19481_-	0	0.0984633	0	0	0
chrI_19501_-	0	0	0	0	0
chrI_19521_-	0	0	0.0162527	0	0.0353688
chrI_19541_-	0	0	0.162527	0	0.00832206
chrI_19561_-	0	0	0.0287258	0	0
chrI_19581_-	0	0	0.0869359	0	0
chrI_19601_-	0	0	0.0869359	0	0
chrI_19621_-	0	0	0	0	0
chrI_19641_-	0	0	0	0	0
chrI_19661_-	0	0	0	0	0
chrI_19681_-	0	0	0	0	0
chrI_19701_-	0	0	0	0	0
chrI_19721_-	0	0	0	0	0
chrI_19741_-	0	0	0	0	0
chrI_19761_-	0	0	0	0	0
chrI_19781_-	0	0	0	0	0.194126
chrI_19801_-	-0.0338942	-0.0338942	-0.0338942	-0.0338942	0.085043
chrI_19821_-	-0.152524	-0.152524	-0.152524	-0.152524	-0.152524
chrI_19841_-	0	0	0	0	0
chrI_19861_-	0	0	0	0	0
chrI_19881_-	-0.00699612	-0.183874	-0.183874	-0.183874	-0.142789
chrI_19901_-	-0.265293	-0.347836	-0.347836	-0.347836	-0.29207
chrI_19921_-	-0.139134	-0.139134	-0.139134	-0.139134	-0.114168
chrI_19941_-	0	0	0	0	0
chrI_19961_-	0	0	0	0	0
chrI_19981_-	0	0	0	0	0
chrI_20001_-	-0.149346	-0.149346	-0.149346	-0.149346	-0.149346
chrI_20021_-	-0.049782	-0.049782	-0.049782	-0.049782	-0.049782
chrI_20041_-	0	0	0	0	0
chrI_20061_-	0	0	0	0	0
chrI_20081_-	0	0	0	0	0.0124831
chrI_20101_-	0	0	0	0	0.0312077
chrI_20121_-	0	0	0	0	0
chrI_20141_-	0	0	0	0	0.0270467
chrI_20161_-	0	0	0	0	0.0291272
chrI_20181_-	0	0	0	0	0
chrI_20201_-	0	0	0.138148	0	0
chrI_20221_-	-0.0762619	-0.0762619	0.0862651	-0.0762619	-0.0762619
chrI_20241_-	-0.152524	-0.152524	-0.128145	-0.152524	-0.152524
chrI_20261_-	0	0	0	0	0
chrI_20281_-	0	0	0	0	0
chrI_20301_-	0	0	0	0	0
chrI_20321_-	0	0	0	0	0
chrI_20341_-	0	0	0	0	0
chrI_20361_-	0	0	0	0	0
chrI_20381_-	0	0	0	0	0
chrI_20401_-	0	0	0	0	0
chrI_20421_-	0	0	0	0	0
chrI_20441_-	0.0313824	0	0.00434679	0	0.0150077
chrI_20461_-	0.156912	0	0.0869359	0	0.300154
chrI_20481_-	0.335396	0	0.0782423	0	0.213681
chrI_20501_-	0.0471674	0	0	0	0.00208052
chrI_20521_-	0	0	0	0	0.00208052
chrI_20541_-	-0.179215	-0.179215	-0.179215	-0.179215	0.000589835
chrI_20561_-	-0.128518	-0.199128	-0.199128	0.0618054	0.128896
chrI_20581_-	0.146956	-0.0099564	-0.0099564	0.0703308	0.180187
chrI_20601_-	0.110908	-0.11863	-0.0577746	-0.11863	-0.0874222
chrI_20621_-	0.063759	-0.0423678	0.069167	-0.0423678	-0.0132406
chrI_20641_-	0	0	0.0304276	0	0.00208052
chrI_20661_-	0	0	0	0	0.0416103
chrI_20681_-	0	0	0	0	0.0395298
chrI_20701_-	0	0	0	0	0
chrI_20721_-	0	0	0	0	0
chrI_20741_-	0	0	0.063473	0	0
chrI_20761_-	-0.119477	-0.119477	-0.0181175	-0.119477	-0.119477
chrI_20781_-	-0.099564	-0.099564	0.0467105	-0.099564	-0.099564
chrI_20801_-	0	0	0.113769	0	0
chrI_20821_-	0	0	0.162527	0	0.0287189
chrI_20841_-	0	0	0.0406318	0	0.0739069
chrI_20861_-	0	0	0	0	0
chrI_20881_-	0.141502	0	0	0	0
chrI_20901_-	0.0589592	0	0	0	0
chrI_20921_-	0	0	0	0	0
chrI_20941_-	0	0	0	0	0
chrI_20961_-	0	0	0	0	0
chrI_20981_-	0	0	0	0	0
chrI_21001_-	0	0	0	0	0
chrI_21021_-	0	0	0	0	0
chrI_21041_-	0	0	0	0	0
chrI_21061_-	0	0	0	0	0
chrI_21081_-	0	0	0	0	0
chrI_21101_-	0	0	0	0	0
chrI_21121_-	0	0	0	0	0
chrI_21141_-	0	0	0	0	0
chrI_21161_-	0	0	0.0568844	0	0
chrI_21181_-	0	0	0.0812635	0	0
chrI_21201_-	0	0	0	0	0
chrI_21221_-	0	0	0	0	0
chrI_21241_-	0	0	0	0	0
chrI_21261_-	0	0	0	0	0
chrI_21281_-	0	0	0	0	0
chrI_21301_-	0	0	0	0	0
chrI_21321_-	0	0	0	0	0
chrI_21341_-	0	0	0	0	0
chrI_21361_-	0	0	0	0	0
chrI_21381_-	0	0	0	0	0
chrI_21401_-	0	0	0	0	0
chrI_21421_-	0	0	0	0	0
chrI_21441_-	0	0	0	0	0
chrI_21461_-	0	0	0	0	0
chrI_21481_-	0	0	0	0	0
chrI_21501_-	0	0.229748	0	0	0
chrI_21521_-	0	0.0656422	0	0	0
chrI_21541_-	0	0	0	0	0
chrI_21561_-	0	0	0	0	0
chrI_21581_-	0	0	0	0	0
chrI_21601_-	0	0	0	0	0
chrI_21621_-	0	0	0	0	0
chrI_21641_-	0	0	0	0	0
chrI_21661_-	0	0	0	0	0
chrI_21681_-	0	0	0	0	0
chrI_21701_-	0	0	0	0	0
chrI_21721_-	0	0	0	0	0
chrI_21741_-	0	0	0	0	0
chrI_21761_-	0	0	0	0	0
chrI_21781_-	0	0	0	0	0
chrI_21801_-	0	0	0	0	0
chrI_21821_-	0	0	0	0	0
chrI_21841_-	0	0	0	0	0
chrI_21861_-	0	0	0	0	0.00416103
chrI_21881_-	0	0	0	0.401436	0.0416103
chrI_21901_-	0	0	0	0.381364	0.00208052
chrI_21921_-	0	0	0	0	0
chrI_21941_-	0	0	0	0	0.0291272
chrI_21961_-	0	0	0	0	0.0145636
chrI_21981_-	0	0	0	0	0
chrI_22001_-	0	0	0	0	0
chrI_22021_-	0	0	0	0	0
chrI_22041_-	0	0	0	0	0
chrI_22061_-	0	0	0	0	0
chrI_22081_-	0	0	0	0	0
chrI_22101_-	0	0	0	0	0
chrI_22121_-	0	0	0	0	0.0332882
chrI_22141_-	0	0	0	0	0.0416103
chrI_22161_-	0	0	0	0	0.00208052
chrI_22181_-	0	0	0	0	0
chrI_22201_-	0	0	0	0	0
chrI_22221_-	-0.14405	-0.14405	-0.14405	-0.14405	-0.14405
chrI_22241_-	-0.0423678	-0.0423678	-0.0423678	-0.0423678	-0.0423678
chrI_22261_-	0	0	0	0	0
chrI_22281_-	0	0	0	0	0
chrI_22301_-	0	0	0	0	0
chrI_22321_-	0	0	0	0	0
chrI_22341_-	0	0	0	0	0
chrI_22361_-	0	0	0	0	0
chrI_22381_-	0	0	0	0	0
chrI_22401_-	0	0	0	0	0
chrI_22421_-	0	0	0	0	0
chrI_22441_-	0	0	0	0	0
chrI_22461_-	0	0	0	0	0
chrI_22481_-	0	0	0	0	0
chrI_22501_-	0	0	0	0	0.0208051
chrI_22521_-	0	0	0	0	0.0416103
chrI_22541_-	0	0	0	0	0.0208051
chrI_22561_-	0	0	0	0	0
chrI_22581_-	0	0	0	0	0
chrI_22601_-	0	0	0	0	0
chrI_22621_-	0	0	0	0	0
chrI_22641_-	0	0	0	0	0
chrI_22661_-	0	0	0	0	0
chrI_22681_-	0	0	0	0	0
chrI_22701_-	0	0	0	0	0
chrI_22721_-	0	0	0	0	0
chrI_22741_-	0	0	0	0	0
chrI_22761_-	0	0	0	0	0
chrI_22781_-	0	0	0	0	0
chrI_22801_-	0	0	0	0	0
chrI_22821_-	0	0	0	0	0
chrI_22841_-	0	0	0	0	0
chrI_22861_-	0	0	0	0	0.0271047
chrI_22881_-	-0.099564	-0.099564	-0.099564	-0.099564	0.234478
chrI_22901_-	0.0411595	-0.159302	-0.159302	-0.159302	-0.0716885
chrI_22921_-	0.0235837	0	0	0	0
chrI_22941_-	0	0	0	0	0
chrI_22961_-	0	0	0.0391212	0	0
chrI_22981_-	0.0627648	0	0.0869359	0	0
chrI_23001_-	0.270118	0	0.00869359	0	0
chrI_23021_-	0.078456	0	0	0	0
chrI_23041_-	0	0	0	0.0215239	0
chrI_23061_-	-0.256886	-0.256886	-0.118738	0.130544	-0.134551
chrI_23081_-	-0.321108	-0.321108	-0.127412	-0.321108	-0.161415
chrI_23101_-	-0.0481662	-0.0481662	0.0183286	-0.0481662	0.0334005
chrI_23121_-	0	0	0	0	0.0815587
chrI_23141_-	0	0	0	0	0.0104026
chrI_23161_-	0	0.466932	0	0	0.0287189
chrI_23181_-	0	0.992231	0	0	0.082054
chrI_23201_-	0	0	0	0	0.0205718
chrI_23221_-	0	0	0.0406318	0.236763	0.0416103
chrI_23241_-	-0.179215	-0.179215	-0.0248141	-0.007024	-0.115361
chrI_23261_-	-0.0597384	-0.0597384	-0.0597384	-0.0597384	-0.0285305
chrI_23281_-	0	0	0	0	0
chrI_23301_-	0	0	0	0	0
chrI_23321_-	0	0	0	0	0
chrI_23341_-	0.117684	0	0	0.0215239	0.240123
chrI_23361_-	0.0156912	0	0	0.430478	0.0300154
chrI_23381_-	-0.0762619	-0.0762619	-0.0762619	0.182025	-0.0762619
chrI_23401_-	-0.169471	-0.169471	-0.169471	-0.169471	-0.169471
chrI_23421_-	-0.135577	-0.135577	-0.0786923	-0.135577	-0.135577
chrI_23441_-	-0.169471	-0.169471	0.0502985	-0.169471	-0.169471
chrI_23461_-	-0.110156	-0.110156	0.102408	-0.110156	0.0255836
chrI_23481_-	0.183842	0.145013	-0.032574	-0.0847355	0.0577251
chrI_23501_-	0.17316	0.0472733	-0.280939	-0.280939	-0.262729
chrI_23521_-	-0.0220683	-0.133486	-0.199128	-0.199128	-0.199128
chrI_23541_-	0.0386304	-0.0398256	-0.0144858	-0.0398256	0.0218316
chrI_23561_-	-0.047261	-0.047261	0.144947	-0.047261	0.0544647
chrI_23581_-	-0.285408	-0.285408	0.0922083	-0.285408	-0.244546
chrI_23601_-	-0.14405	0.15366	0.346059	-0.14405	-0.0885765
chrI_23621_-	0	0.421734	0.232066	0	0.0678987
chrI_23641_-	-0.0597384	0.170009	-0.0597384	-0.0597384	-0.0493358
chrI_23661_-	-0.189172	-0.189172	-0.189172	-0.189172	-0.189172
chrI_23681_-	0	0	0.0521615	0	0
chrI_23701_-	0	0	0.0347744	0	0
chrI_23721_-	0	0	0.0782423	0	0
chrI_23741_-	-0.0990075	-0.0990075	-0.0990075	-0.0990075	-0.0636389
chrI_23761_-	-0.321108	-0.321108	-0.23852	-0.321108	-0.281579
chrI_23781_-	-0.176609	-0.176609	-0.120102	-0.176609	-0.176609
chrI_23801_-	0	0	0.0782423	0	0.111338
chrI_23821_-	0	0	0	0	0
chrI_23841_-	0	0	0	0	0
chrI_23861_-	0	0	0	0	0
chrI_23881_-	0	0	0	0.301077	0
chrI_23901_-	0	0	0	0.180646	0
chrI_23921_-	0	0	0	0	0
chrI_23941_-	0	0	0.101525	0	0.0266967
chrI_23961_-	0	0.246158	0.308585	0	0.0472102
chrI_23981_-	0	0.147695	0.0975162	0	0.00624155
chrI_24001_-	-0.10952	-0.10952	-0.10952	-0.10952	-0.0176855
chrI_24021_-	-0.189172	-0.189172	-0.189172	-0.189172	-0.0972817
chrI_24041_-	-0.099564	-0.099564	-0.00204755	-0.099564	-0.0316652
chrI_24061_-	-0.152054	-0.199128	-0.0165376	-0.199128	0.0875854
chrI_24081_-	0.0422544	-0.0597384	-0.0423512	-0.0597384	0.0550136
chrI_24101_-	-0.199128	-0.199128	-0.199128	-0.199128	-0.0723
chrI_24121_-	-0.169259	-0.169259	-0.105539	-0.169259	-0.123604
chrI_24141_-	0	0	0.168932	0	0.0104026
chrI_24161_-	0.0798768	-0.152524	-0.021231	-0.152524	-0.152524
chrI_24181_-	0.14653	-0.0423678	-0.0423678	-0.0423678	0.00305358
chrI_24201_-	0.0313824	0	0.113769	0	0.0780096
chrI_24221_-	0.0707511	0	0.162527	0	0.0104026
chrI_24241_-	0.169886	0.0889169	0.00639035	-0.0423678	-0.0423678
chrI_24261_-	-0.101683	0.226529	-0.101683	-0.101683	-0.087119
chrI_24281_-	-0.00847355	0.204864	0.00777916	-0.00847355	0.0268952
chrI_24301_-	-0.159516	-0.230126	0.0298958	-0.230126	-0.0958522
chrI_24321_-	0.0574212	-0.261044	-0.0172755	-0.261044	-0.0496715
chrI_24341_-	0.267648	-0.00056245	-0.22537	-0.22537	0.0996535
chrI_24361_-	0.162889	0.630731	-0.169259	-0.169259	-0.13597
chrI_24381_-	0.573654	0.0401834	-0.00830291	0.537197	0.0873734
chrI_24401_-	0.422351	-0.169471	-0.000538876	0.592121	0.0834037
chrI_24421_-	0.210838	-0.0508413	0.140502	0.101477	0.127391
chrI_24441_-	0.206439	0	0.269232	0	0.313709
chrI_24461_-	0.114603	0	0.477496	0	0.202448
chrI_24481_-	-0.0722522	-0.172636	0.291733	-0.0624287	0.0353322
chrI_24501_-	0.0644099	-0.0458632	0.0901228	0.341068	0.847468
chrI_24521_-	0.0906664	-0.042669	0.0965442	0.392289	0.190341
chrI_24541_-	0	0	0.122846	0	0.0416103
chrI_24561_-	-0.169471	-0.169471	-0.0456368	-0.169471	-0.0546167
chrI_24581_-	-0.160997	-0.160997	-0.0740616	-0.160997	0.0304065
chrI_24601_-	0	0.0583665	0.021734	0	0.267027
chrI_24621_-	0	1.0506	0	0	0.243712
chrI_24641_-	0	0	0	0	0.0618322
chrI_24661_-	0	0	0.146274	0	0.0166441
chrI_24681_-	-0.20872	-0.20872	0.00835174	-0.20872	-0.173352
chrI_24701_-	-0.321108	-0.321108	-0.141328	-0.321108	-0.271409
chrI_24721_-	-0.0963324	-0.0963324	0.0644	-0.0963324	-0.0183228
chrI_24741_-	0	0	0.0173872	0	0.0719431
chrI_24761_-	0	0.164105	0.212842	0	0.0104026
chrI_24781_-	0	0.328211	0.10358	0	0
chrI_24801_-	0	0	0.021734	0	0
chrI_24821_-	0	0	0.0869359	0	0
chrI_24841_-	0	0	0.0782423	0	0
chrI_24861_-	0	0	0	0	0.0291272
chrI_24881_-	0	0	0	0	0.00832206
chrI_24901_-	0	0	0	0	0.0353688
chrI_24921_-	0	0	0	0	0.0416103
chrI_24941_-	0	0	0	0	0.00624155
chrI_24961_-	0	0	0	0	0
chrI_24981_-	0	0	0	0	0
chrI_25001_-	0	0	0	0	0
chrI_25021_-	0	0	0	0	0
chrI_25041_-	0	0	0	0	0
chrI_25061_-	-0.00847355	0.267149	0.0393412	-0.00847355	0.0102511
chrI_25081_-	-0.169471	0.0309818	0.0394258	-0.169471	-0.146586
chrI_25101_-	-0.0847355	-0.0847355	0.155713	-0.0847355	-0.0847355
chrI_25121_-	0	0	0.0568844	0	0
chrI_25141_-	0	0	0	0	0
chrI_25161_-	0	0	0	0	0
chrI_25181_-	0	0	0	0	0
chrI_25201_-	0	0	0	0	0
chrI_25221_-	0	0	0	0	0
chrI_25241_-	0	0	0	0	0
chrI_25261_-	0	0	0	0	0.00416103
chrI_25281_-	0	0	0.138148	0	0.0759874
chrI_25301_-	0	0	0.00812635	0	0.0537434
chrI_25321_-	0	0	0	0	0.0104026
chrI_25341_-	0	0	0	0	0
chrI_25361_-	0	0	0	0	0.0332882
chrI_25381_-	0	0	0	0	0.0104026
chrI_25401_-	0	0	0	0	0
chrI_25421_-	0	0	0	0.0602154	0
chrI_25441_-	0	0	0	0.341221	0
chrI_25461_-	0.101993	0	0	0	0
chrI_25481_-	0.0313824	0	0	0	0
chrI_25501_-	0	0	0	0	0
chrI_25521_-	0	0	0.121895	0.260933	0
chrI_25541_-	0	0	0.162527	0.401436	0
chrI_25561_-	0	0	0.0406318	0.100359	0
chrI_25581_-	0	0	0	0	0
chrI_25601_-	0	0	0	0	0
chrI_25621_-	0	0	0	0	0
chrI_25641_-	0	0	0.0084466	0	0.0374493
chrI_25661_-	-0.0590048	0.164738	0.00793467	-0.160997	-0.0675256
chrI_25681_-	0.0439338	0.107972	-0.0124342	-0.0423678	0.0436206
chrI_25701_-	0	0	0	0	0.0287189
chrI_25721_-	0	0	0	0.200718	0.00624155
chrI_25741_-	0	0	0.220751	0.341221	0.0291272
chrI_25761_-	0	0	0.293472	0	0
chrI_25781_-	0	0	0.180545	0	0
chrI_25801_-	0	0	0.0260808	0	0
chrI_25821_-	0	0	0	0.0860956	0.00624155
chrI_25841_-	0	0	0	0.430478	0.0416103
chrI_25861_-	-0.0338942	-0.0338942	-0.0338942	0.332012	-0.0297332
chrI_25881_-	-0.169471	-0.169471	-0.169471	-0.169471	-0.169471
chrI_25901_-	0.0582482	-0.11863	-0.11863	-0.11863	-0.0853416
chrI_25921_-	0.235837	0	0	0	0.0517212
chrI_25941_-	-0.0221024	-0.0338942	-0.0338942	-0.0338942	0.00973822
chrI_25961_-	-0.0988607	-0.169471	-0.0963338	0.0242441	-0.161149
chrI_25981_-	0.114544	-0.0423678	0.120159	0.38811	-0.0423678
chrI_26001_-	-0.0527252	-0.0762619	0.109307	0.527444	-0.0762619
chrI_26021_-	-0.169471	-0.169471	0.0437052	-0.0289684	-0.169471
chrI_26041_-	-0.0762619	-0.0762619	0.0212543	-0.0762619	-0.0762619
chrI_26061_-	0	0	0	0	0
chrI_26081_-	0	0	0	0	0
chrI_26101_-	0.117684	0	0	0.301335	0.0374493
chrI_26121_-	0.141221	0	0	0.507497	0.0416103
chrI_26141_-	0	0	0	0.550798	0.00416103
chrI_26161_-	0	0	0.0391212	0.432807	0
chrI_26181_-	0	0	0.0565083	0.180646	0
chrI_26201_-	0	0	0	0	0
chrI_26221_-	0	0	0	0	0.0455963
chrI_26241_-	0.156912	0	0	0.38743	0.082054
chrI_26261_-	0.101993	0	0	0.430478	0.0373909
chrI_26281_-	0	0	0	0.0430478	0
chrI_26301_-	0	0	0.0304276	0	0.0291272
chrI_26321_-	0	0	0.0434679	0	0.0208051
chrI_26341_-	0	0	0	0	0
chrI_26361_-	0.0589592	0	0	0	0
chrI_26381_-	0.18867	0	0	0	0
chrI_26401_-	-0.0517307	-0.0517307	-0.0386903	-0.0517307	-0.0517307
chrI_26421_-	-0.347836	-0.347836	-0.269594	-0.347836	-0.347836
chrI_26441_-	-0.273354	-0.273354	-0.273354	-0.273354	-0.273354
chrI_26461_-	0	0	0	0	0
chrI_26481_-	-0.0169471	-0.0169471	0.104948	-0.0169471	-0.0169471
chrI_26501_-	-0.230126	-0.230126	-0.052993	0.0066371	-0.230126
chrI_26521_-	-0.20738	-0.20738	0.0135698	-0.0351891	-0.20738
chrI_26541_-	-0.0254206	-0.0254206	-0.0172943	-0.0254206	-0.0254206
chrI_26561_-	0	0	0	0	0
chrI_26581_-	0	0	0	0	0
chrI_26601_-	0	0	0	0	0
chrI_26621_-	-0.0762619	-0.0762619	0.0862651	-0.0762619	-0.0762619
chrI_26641_-	-0.268035	-0.268035	-0.105508	0.0763473	-0.268035
chrI_26661_-	-0.152524	-0.152524	-0.128145	-0.0879522	-0.152524
chrI_26681_-	0	0	0	0	0
chrI_26701_-	0.0589592	0	0.0478147	0	0.0249662
chrI_26721_-	0.235837	0	0.0869359	0	0.0436325
chrI_26741_-	0.12971	0	0.0478147	0	0.0416103
chrI_26761_-	0	0	0.0325054	0	0.0291272
chrI_26781_-	0	0	0.121895	0.0401436	0
chrI_26801_-	0	0	0	0.401436	0
chrI_26821_-	0	0.476075	0	0.341221	0
chrI_26841_-	0	0.501132	0.00434679	0	0
chrI_26861_-	0	0.0501132	0.0869359	0	0
chrI_26881_-	-0.205741	-0.205741	-0.16662	-0.205741	-0.205741
chrI_26901_-	-0.336668	-0.336668	-0.336668	-0.336668	-0.336668
chrI_26921_-	0	0	0	0.140503	0.0699209
chrI_26941_-	0	0	0	0.401436	0.139073
chrI_26961_-	0	0	0	0.464177	0.31032
chrI_26981_-	0	0	0	0.381364	0.269844
chrI_27001_-	0	0	0	0	0.0416103
chrI_27021_-	0	0	0	0	0.0249662
chrI_27041_-	0	0	0	0	0
chrI_27061_-	0	0	0	0	0
chrI_27081_-	0	0	0.0928507	0	0
chrI_27101_-	0	0	0.240449	0	0
chrI_27121_-	0	0	0.121242	0	0
chrI_27141_-	0	0	0	0	0
chrI_27161_-	0	0	0	0	0
chrI_27181_-	0	0	0	0	0
chrI_27201_-	0	0	0	0	0
chrI_27221_-	0	0	0	0	0
chrI_27241_-	0	0	0	0	0
chrI_27261_-	0	0	0	0	0
chrI_27281_-	0	0	0	0	0
chrI_27301_-	0	0	0	0	0
chrI_27321_-	0	0	0	0	0
chrI_27341_-	0	0	0	0	0
chrI_27361_-	0	0	0	0	0
chrI_27381_-	0	0	0	0	0
chrI_27401_-	0	0	0	0	0
chrI_27421_-	0	0	0	0	0
chrI_27441_-	0	0	0	0.408954	0
chrI_27461_-	0	0	0	0.0215239	0
chrI_27481_-	0	0	0	0	0
chrI_27501_-	0	0	0	0	0
chrI_27521_-	-0.199128	-0.199128	-0.199128	-0.199128	-0.199128
chrI_27541_-	-0.0099564	-0.0099564	-0.0099564	0.133072	-0.0099564
chrI_27561_-	0	0	0	0.715143	0
chrI_27581_-	-0.0338942	-0.0338942	-0.00420759	0.53822	-0.0338942
chrI_27601_-	-0.110156	-0.110156	0.0124431	-0.110156	-0.110156
chrI_27621_-	0	0	0	0	0.0291272
chrI_27641_-	0	0	0	0	0.0416103
chrI_27661_-	-0.059593	-0.129433	-0.125086	-0.129433	-0.11695
chrI_27681_-	0.19178	-0.099564	-0.0300152	-0.099564	-0.0579533
chrI_27701_-	0.0313824	0	0	0	0.00832206
chrI_27721_-	0	0	0	0	0.135069
chrI_27741_-	0	0	0	0	0.150077
chrI_27761_-	0	0	0	0	0.0332882
chrI_27781_-	0	0	0	0	0.0416103
chrI_27801_-	0.109838	0	0	0	0.0374493
chrI_27821_-	0.039228	0	0	0	0.0208051
chrI_27841_-	0	0	0	0	0
chrI_27861_-	0	0	0	0	0
chrI_27881_-	0	0	0	0	0
chrI_27901_-	0	0	0	0	0
chrI_27921_-	0	0	0	0	0
chrI_27941_-	0	0	0	0	0
chrI_27961_-	0	0	0	0	0
chrI_27981_-	0	0	0	0	0
chrI_28001_-	0	0	0	0	0
chrI_28021_-	0	0	0	0	0
chrI_28041_-	0	0	0	0	0
chrI_28061_-	0	0.250566	0	0	0
chrI_28081_-	0	0.175396	0	0	0
chrI_28101_-	0	0	0	0	0
chrI_28121_-	0	0	0.0521615	0	0
chrI_28141_-	-0.149346	-0.149346	-0.0884908	-0.149346	-0.149346
chrI_28161_-	-0.0398256	-0.0398256	-0.0398256	-0.0398256	-0.0398256
chrI_28181_-	0	0	0	0	0
chrI_28201_-	0	0	0	0	0
chrI_28221_-	0	0	0	0	0
chrI_28241_-	0.0627648	0	0	0	0
chrI_28261_-	0.0706104	0	0	0	0
chrI_28281_-	0	0	0	0	0
chrI_28301_-	0	0	0	0	0
chrI_28321_-	0	0.0820527	0	0	0
chrI_28341_-	0	0.328211	0	0	0
chrI_28361_-	0	0.29539	0	0	0
chrI_28381_-	0	0	0	0	0.0124831
chrI_28401_-	0	0	0	0	0.0416103
chrI_28421_-	0	0	0	0	0.0291272
chrI_28441_-	0	0	0	0	0.00208052
chrI_28461_-	-0.0847355	0.0793705	-0.0847355	-0.0847355	-0.0452059
chrI_28481_-	-0.0910151	0.405028	-0.169471	-0.169471	-0.128444
chrI_28501_-	-0.0134972	0.342323	-0.0762619	-0.0762619	-0.0413598
chrI_28521_-	0	0	0	0	0.0124831
chrI_28541_-	-0.152524	-0.152524	-0.152524	-0.152524	-0.110914
chrI_28561_-	-0.176807	-0.176807	-0.120299	-0.176807	-0.137803
chrI_28581_-	-0.224445	-0.224445	-0.194017	-0.224445	-0.175213
chrI_28601_-	0	0	0.042233	0	0.0145636
chrI_28621_-	0	0	0.168932	0	0.0228857
chrI_28641_-	0	0	0.0260808	0	0.0291272
chrI_28661_-	0	0	0	0	0.0187246
chrI_28681_-	0	0	0	0	0
chrI_28701_-	0	0	0	0	0
chrI_28721_-	0	0	0	0	0
chrI_28741_-	0	0	0	0	0
chrI_28761_-	0	0	0	0	0.0353688
chrI_28781_-	0	0	0.0695487	0	0.00624155
chrI_28801_-	0	0	0.0304276	0	0
chrI_28821_-	0	0	0	0	0
chrI_28841_-	0	0	0	0	0
chrI_28861_-	0	0	0	0	0
chrI_28881_-	0	0	0	0	0.07975
chrI_28901_-	0	0	0	0	0.121397
chrI_28921_-	0	0.416794	0	0	0.0433474
chrI_28941_-	0	0.178626	0	0	0
chrI_28961_-	0	0	0	0	0
chrI_28981_-	0	0	0	0	0.00624155
chrI_29001_-	0	0	0	0	0.0312077
chrI_29021_-	0	0	0.154401	0	0
chrI_29041_-	0	0	0.0406318	0	0
chrI_29061_-	0	0	0	0	0
chrI_29081_-	0	0	0	0	0
chrI_29101_-	0	0	0	0	0.0228857
chrI_29121_-	0.208893	0	0	0	0.0913972
chrI_29141_-	0.444368	0	0	0	0.121397
chrI_29161_-	0.409636	0	0.0568844	0	0.0485588
chrI_29181_-	0.193823	0	0.444283	0	0.307685
chrI_29201_-	0.0250921	-0.145022	0.00298313	0.057592	0.143865
chrI_29221_-	0.0415383	0.0549205	-0.256881	0.144555	-0.0308354
chrI_29241_-	-0.117369	-0.177053	-0.0957892	-0.0967657	-0.15676
chrI_29261_-	-0.0254206	-0.0254206	0.15304	-0.0254206	-0.0254206
chrI_29281_-	0.135829	0	0.13299	0.0602154	0.0124248
chrI_29301_-	0.412599	0	0.213176	0.401436	0.149671
chrI_29321_-	0.532645	0	0.155434	0.321149	0.161312
chrI_29341_-	0.277381	0	0.0347744	0	0.073405
chrI_29361_-	0.237574	0	0	0	0.424371
chrI_29381_-	0.30807	0	0	0	0.443074
chrI_29401_-	-0.169471	-0.169471	-0.134697	-0.169471	-0.152827
chrI_29421_-	-0.110156	-0.110156	-0.0232203	-0.110156	-0.110156
chrI_29441_-	-0.0198219	-0.149346	-0.084144	-0.149346	-0.0704088
chrI_29461_-	0.100274	-0.207875	0.120861	-0.207875	0.0182172
chrI_29481_-	0.154819	-0.234117	0.0153693	-0.234117	-0.0299852
chrI_29501_-	-0.11645	-0.179215	-0.179215	-0.179215	-0.0179586
chrI_29521_-	0	0	0	0	0.153344
chrI_29541_-	0.085435	-0.0796512	-0.0796512	-0.0796512	0.0570646
chrI_29561_-	-0.0600867	-0.189797	-0.147317	-0.189797	-0.0907738
chrI_29581_-	-0.0483255	-0.321108	-0.152176	-0.321108	-0.239054
chrI_29601_-	0.166113	-0.379452	-0.269286	-0.379452	-0.346222
chrI_29621_-	0.128211	-0.199128	-0.0366005	-0.199128	-0.199128
chrI_29641_-	-0.662839	-0.459276	-0.56294	-0.756985	-0.645906
chrI_29661_-	-0.74788	-0.151616	-0.785304	-0.904792	-0.636171
chrI_29681_-	-0.752087	-0.332038	-0.655536	-0.78347	-0.505452
chrI_29701_-	-0.708469	-0.613534	-0.788727	-0.810461	-0.128238
chrI_29721_-	-0.108695	0.23629	-0.265607	-0.265607	0.58047
chrI_29741_-	-0.195436	0.182409	-0.266047	-0.266047	0.131774
chrI_29761_-	-0.119477	0.011808	0.0186714	-0.119477	-0.102832
chrI_29781_-	0	0	0.0487581	0	0
chrI_29801_-	0	0	0	0	0
chrI_29821_-	0	0	0	0	0
chrI_29841_-	0	0	0	0	0
chrI_29861_-	0	0	0	0	0
chrI_29881_-	0	0	0	0	0.0369826
chrI_29901_-	0	0	0	0	0.0536268
chrI_29921_-	0	0	0	0	0
chrI_29941_-	0	0	0	0	0
chrI_29961_-	0	0	0	0	0
chrI_29981_-	0	0	0	0	0
chrI_30001_-	0	0	0	0	0
chrI_30021_-	0	0	0	0	0
chrI_30041_-	0	0	0	0	0
chrI_30061_-	0	0	0	0	0
chrI_30081_-	0	0	0	0	0.00832206
chrI_30101_-	0	0	0	0	0.0332882
chrI_30121_-	0	0	0	0	0
chrI_30141_-	0	0	0	0	0
chrI_30161_-	0	0	0	0	0
chrI_30181_-	0	0	0	0	0
chrI_30201_-	0	0	0	0	0
chrI_30221_-	0	0	0	0	0
chrI_30241_-	0	0	0	0	0
chrI_30261_-	0	0	0	0	0
chrI_30281_-	0	0	0	0	0
chrI_30301_-	0	0	0	0	0.0312077
chrI_30321_-	0	0	0	0	0.0416103
chrI_30341_-	0	0	0	0	0.0104026
chrI_30361_-	0	0	0	0	0
chrI_30381_-	0	0	0	0	0
chrI_30401_-	0	0	0	0	0
chrI_30421_-	0	0	0	0	0
chrI_30441_-	0	0	0	0	0
chrI_30461_-	0	0	0	0	0
chrI_30481_-	0	0	0	0	0
chrI_30501_-	0	0	0	0	0
chrI_30521_-	0	0	0	0	0
chrI_30541_-	0	0	0	0	0
chrI_30561_-	0	0	0	0	0
chrI_30581_-	0	0	0	0	0
chrI_30601_-	0	0	0	0	0
chrI_30621_-	0	0	0	0	0
chrI_30641_-	0.0627648	0	0	0	0
chrI_30661_-	0.078456	0	0	0	0
chrI_30681_-	0	0	0	0	0.0249662
chrI_30701_-	0	0	0	0	0.0124831
chrI_30721_-	0	0	0	0	0.00416103
chrI_30741_-	0	0	0	0	0.0780096
chrI_30761_-	0	0	0.0521615	0	0.0780096
chrI_30781_-	0	0	0.0304276	0	0.00416103
chrI_30801_-	0	0	0	0	0
chrI_30821_-	-0.179215	-0.179215	-0.179215	-0.179215	-0.179215
chrI_30841_-	-0.192665	-0.192665	-0.160159	-0.192665	-0.192665
chrI_30861_-	-0.288997	-0.288997	-0.142723	-0.288997	-0.288997
chrI_30881_-	-0.280556	-0.280556	-0.280556	-0.280556	0.066967
chrI_30901_-	-0.168334	-0.168334	-0.168334	-0.168334	-0.162092
chrI_30921_-	0	0	0	0	0
chrI_30941_-	0	0	0	0	0
chrI_30961_-	0	0	0	0	0
chrI_30981_-	0	0	0	0	0
chrI_31001_-	0	0	0	0	0
chrI_31021_-	0	0	0	0	0
chrI_31041_-	0	0	0	0	0
chrI_31061_-	0	0.261706	0	0	0.0416103
chrI_31081_-	0	0.872354	0	0	0.0332882
chrI_31101_-	0	0	0	0	0
chrI_31121_-	0	0	0.021734	0	0
chrI_31141_-	0	0	0.0565083	0	0
chrI_31161_-	0	0	0	0	0
chrI_31181_-	0	0	0	0	0.0249662
chrI_31201_-	0	0	0	0	0.0416103
chrI_31221_-	0	0	0	0	0.165259
chrI_31241_-	0	0	0	0	0.21773
chrI_31261_-	0	0	0.0608551	0	0.00208052
chrI_31281_-	0	0	0.0869359	0	0.00208052
chrI_31301_-	0	0	0.0130404	0	0.0416103
chrI_31321_-	0	0	0	0	0.0395298
chrI_31341_-	0	0	0	0	0
chrI_31361_-	0	0	0.0608551	0	0.0309161
chrI_31381_-	0.372711	0	0.0521615	0	0.30857
chrI_31401_-	0.312973	-0.0597384	-0.0597384	-0.0597384	0.377485
chrI_31421_-	-0.207875	-0.207875	-0.143414	-0.207875	0.152653
chrI_31441_-	-0.119477	-0.119477	0.0921275	-0.119477	0.106098
chrI_31461_-	-0.0369899	-0.0369899	0.123936	-0.0369899	0.0321592
chrI_31481_-	-0.690415	-0.162383	0.0191178	-0.698261	-0.419207
chrI_31501_-	-0.114078	-0.222478	0.0982796	-0.255299	-0.223459
chrI_31521_-	0	0	0	0	0.0416103
chrI_31541_-	0	0	0	0	0.0145636
chrI_31561_-	0	0	0	0	0
chrI_31581_-	-0.101683	-0.101683	-0.101683	-0.101683	-0.101683
chrI_31601_-	-0.0423678	-0.0423678	-0.0423678	-0.0423678	-0.0423678
chrI_31621_-	0.0910662	0	0.124571	0	0
chrI_31641_-	0.108751	-0.101683	0.157619	-0.101683	0.13616
chrI_31661_-	-0.221101	-0.0389816	-0.131711	-0.184173	-0.114383
chrI_31681_-	-0.36913	0.646525	-0.364783	0.437691	-0.14764
chrI_31701_-	-0.0971354	0.536191	0.161444	0.576277	0.28442
chrI_31721_-	-0.0303873	-0.080277	0.0855128	0.0208854	0.127436
chrI_31741_-	-0.110156	-0.110156	-0.092769	-0.110156	0.0149138
chrI_31761_-	-0.0281263	-0.169471	0.0863969	-0.169471	0.310149
chrI_31781_-	0.460269	-0.0508413	0.416594	-0.0508413	0.937863
chrI_31801_-	-0.0069254	-0.305344	0.1958	-0.305344	0.0730296
chrI_31821_-	-0.105702	-0.228921	-0.0732266	-0.228921	-0.140966
chrI_31841_-	0.279774	-0.281531	0.337745	0.413729	0.257496
chrI_31861_-	-0.16663	-0.388275	0.364346	0.605424	0.366558
chrI_31881_-	0.123018	-0.0338942	0.0203452	-0.0338942	0.196151
chrI_31901_-	0.0935192	-0.00847355	0.0741156	-0.00847355	0.0351006
chrI_31921_-	-0.152524	-0.152524	-0.152524	-0.152524	-0.13588
chrI_31941_-	0	0	0	0	0.0392998
chrI_31961_-	0	0	0.146274	0	0.176095
chrI_31981_-	-0.199128	-0.199128	0.0214592	-0.199128	0.0507709
chrI_32001_-	0.019722	-0.189172	0.00374549	-0.189172	0.279078
chrI_32021_-	0.328737	0	0.15963	0	0.159298
chrI_32041_-	0.111241	-0.0809306	0.0667801	-0.100642	0.219999
chrI_32061_-	-0.0673464	-0.283666	-0.491284	-0.463697	-0.0809599
chrI_32081_-	-0.218679	-0.263442	-0.106809	-0.263442	-0.0427839
chrI_32101_-	0.0698401	0	0.0434679	0	0.176341
chrI_32121_-	-0.0304512	-0.251041	0.134096	-0.251041	0.0292153
chrI_32141_-	-0.560166	-0.745379	0.0245076	-0.530836	-0.196932
chrI_32161_-	-0.0803678	0.230762	0.526471	-0.206082	-0.109057
chrI_32181_-	0.0722278	0.596519	0.207839	-0.0632261	-0.176738
chrI_32201_-	0.298558	0.0979799	0.158237	0.343004	0.0146249
chrI_32221_-	0.138107	0.0437984	0.0287089	-0.627885	0.439142
chrI_32241_-	0.0578368	0.686674	0.210964	-0.270367	0.67439
chrI_32261_-	0.078456	1.02442	0.246868	0	0.316811
chrI_32281_-	0.0706104	0.718883	0	0	0.0831241
chrI_32301_-	0.207395	-0.166384	-0.00864522	-0.255503	0.132877
chrI_32321_-	0.145849	0.591079	-0.0326048	-0.422637	0.453161
chrI_32341_-	-0.135735	0.1594	0.0361762	-0.292715	0.565652
chrI_32361_-	0.05747	0.460267	-0.172867	-0.0601622	0.526018
chrI_32381_-	0.357316	0.522784	-0.394129	0.436684	0.652411
chrI_32401_-	-0.419697	-1.03647	-0.76182	-0.821805	-0.547154
chrI_32421_-	-0.677959	-0.93083	-0.0940488	-0.500351	-0.149039
chrI_32441_-	-0.800289	-1.04734	0.0301539	-0.902853	-0.0239536
chrI_32461_-	-0.837473	-0.709137	-0.272838	-1.03735	-0.260973
chrI_32481_-	-0.0554536	-0.534991	-0.40097	-0.682686	-0.200418
chrI_32501_-	-0.265564	-0.987121	-0.547358	-0.925762	-0.0144177
chrI_32521_-	-0.566267	-0.555803	-0.594396	-0.453537	-0.365667
chrI_32541_-	-0.338661	-0.411556	-0.366954	-0.365536	-0.192469
chrI_32561_-	-0.199013	-0.47759	-0.176315	-0.47759	-0.084654
chrI_32581_-	-0.203955	-0.573246	-0.168294	-0.573246	-0.225879
chrI_32601_-	-0.368314	-0.517523	-0.25511	-0.517523	-0.378941
chrI_32621_-	-0.112089	-0.491599	0.0971089	-0.491599	-0.0464977
chrI_32641_-	-0.0434636	0.230497	0.233243	0.144808	0.174227
chrI_32661_-	-0.353298	0.221674	-0.112132	-0.366178	0.124594
chrI_32681_-	-0.62896	-0.0819615	-0.53847	-1.16628	0.568535
chrI_32701_-	-0.503906	0.38576	-0.529126	-0.301373	0.580268
chrI_32721_-	-0.811268	-0.600968	-0.623488	-0.995152	-0.33135
chrI_32741_-	-0.62952	-0.244979	-0.816192	-1.25089	-0.636167
chrI_32761_-	-0.319115	-0.399518	-0.555412	-0.939431	-0.150882
chrI_32781_-	-0.0816258	-0.321158	-0.234222	-0.321158	0.057805
chrI_32801_-	-0.966375	-1.0139	-1.29047	-0.761671	-0.0930141
chrI_32821_-	-1.55039	-1.07289	-1.31125	-1.22294	-0.537213
chrI_32841_-	-0.466619	-0.289311	-0.282189	-0.584574	-0.38752
chrI_32861_-	-0.0699094	-0.0940855	-0.696015	-1.27636	-0.177278
chrI_32881_-	-0.0594876	-0.013273	-0.478538	-1.23772	-0.141959
chrI_32901_-	-0.0828853	-0.0273639	-0.0663495	-0.729191	-0.264418
chrI_32921_-	-0.186493	-0.202802	-0.081518	-0.277539	-0.546281
chrI_32941_-	-0.11673	-0.488948	-0.367916	0.15356	-0.177655
chrI_32961_-	-0.239182	-0.269024	-0.26033	-0.192865	-0.15129
chrI_32981_-	-0.14405	-0.14405	-0.14405	-0.00354775	-0.0863793
chrI_33001_-	0	0.492472	0	0.401436	0.103638
chrI_33021_-	0	0.820786	0.00869359	0.240862	0.343471
chrI_33041_-	0.164468	0.36461	0.229509	0	0.543118
chrI_33061_-	0.330294	0.501132	0.349916	0	0.742303
chrI_33081_-	0.18867	0.0250566	0.0688342	0	0.261762
chrI_33101_-	-0.0830393	-0.172756	-0.137251	0.0968912	-0.0775239
chrI_33121_-	-0.364934	-0.240903	-0.504041	-0.277956	-0.322708
chrI_33141_-	0.201793	0.0576956	0.0197259	-0.270516	-0.157626
chrI_33161_-	-0.0492611	-0.173614	0.0364995	-0.255667	-0.214464
chrI_33181_-	-0.251221	-0.338918	-0.251982	-0.338918	-0.338918
chrI_33201_-	0.285868	-0.0508413	-0.0160669	-0.0508413	-0.0508413
chrI_33221_-	-0.00671685	-0.216939	-0.216939	-0.216939	-0.206536
chrI_33241_-	-0.228571	-0.539921	-0.302152	-0.539921	-0.480111
chrI_33261_-	-0.321108	-0.321108	0.0580734	-0.321108	-0.279498
chrI_33281_-	0	0	0.138263	0	0.0104026
chrI_33301_-	0	0	0.103933	0	0
chrI_33321_-	0	0	0.282134	0	0
chrI_33341_-	0	0	0.115635	0	0.0395298
chrI_33361_-	0	0	0.0565083	0	0.0270467
chrI_33381_-	0	0	0	0	0
chrI_33401_-	0	0	0.0608551	0	0
chrI_33421_-	-0.0597384	-0.0597384	0.0228507	0.069405	-0.0184781
chrI_33441_-	-0.314647	-0.330338	-0.243402	0.10014	-0.172187
chrI_33461_-	-0.0385888	-0.195501	-0.100365	-0.130929	0.209563
chrI_33481_-	0.215913	-0.4275	0.056591	-0.0831172	0.089911
chrI_33501_-	0.212601	-0.436056	0.148267	0.945659	-0.0008456
chrI_33521_-	0.347293	0	0.4344	1.32655	0.370635
chrI_33541_-	0.306763	0	0.232657	0.268847	0.149362
chrI_33561_-	0.00550218	-0.159302	0.0324365	-0.159302	-0.083315
chrI_33581_-	0.305703	0.044183	0.190838	0.0131786	0.128146
chrI_33601_-	0.36171	-0.0487061	0.159726	0.136364	0.561603
chrI_33621_-	0.152585	-0.0585219	0.174508	-0.109492	0.476148
chrI_33641_-	0.678704	-0.120096	0.152405	-0.187374	0.271328
chrI_33661_-	0.583688	-0.201084	0.268143	0.28953	0.143296
chrI_33681_-	-0.187523	-0.417152	0.166302	-0.195586	-0.130992
chrI_33701_-	-0.277323	-0.277323	0.0106844	-0.277323	-0.204729
chrI_33721_-	0.0447628	0	0	0	0.0346847
chrI_33741_-	-0.272131	-0.57055	-0.57055	-0.57055	-0.43984
chrI_33761_-	-0.197311	-0.592264	-0.482204	-0.592264	-0.266702
chrI_33781_-	0.283529	-0.469435	0.270641	-0.469435	0.483245
chrI_33801_-	0.433865	-0.376452	0.233113	0.30884	0.381136
chrI_33821_-	-0.0740329	-0.318134	-0.197741	0.992105	-0.0510215
chrI_33841_-	0.186218	0.0449396	-0.0529877	-0.135577	0.170384
chrI_33861_-	0.296555	0.180516	0.165421	0	0.551604
chrI_33881_-	0.0839908	0	0.387165	0.301077	0.0995409
chrI_33901_-	0.327216	-0.237995	0.266947	0.083154	0.184646
chrI_33921_-	0.0834678	-0.778215	-0.359551	-0.778215	-0.338172
chrI_33941_-	-0.273674	-0.919788	-0.644444	-0.919788	-0.164533
chrI_33961_-	-0.204487	-0.590473	-0.470555	-0.349101	0.357602
chrI_33981_-	0.156983	-0.129125	-0.16122	0.306183	0.661691
chrI_34001_-	0.307717	-0.437171	-0.20002	-0.437171	0.568548
chrI_34021_-	0.153871	-0.972557	-0.473433	-0.972557	0.559084
chrI_34041_-	-0.138709	-0.712493	-0.257201	-0.837776	0.607384
chrI_34061_-	-0.163003	0.0270329	-0.08152	-0.4741	0.391926
chrI_34081_-	-0.190787	0.246034	-0.531554	-0.579368	-0.229311
chrI_34101_-	0.802247	0.301651	-0.164953	-0.73361	-0.0179695
chrI_34121_-	0.483256	0.0443597	0.178546	-0.512266	-0.167532
chrI_34141_-	0.114016	-0.172161	0.360181	-0.222696	0.50584
chrI_34161_-	-0.0962455	0.591435	-0.055957	-0.470852	0.799013
chrI_34181_-	-0.159984	-0.609811	-0.496843	-0.565502	0.153258
chrI_34201_-	0.28485	0.401066	-0.338998	-0.471289	0.228211
chrI_34221_-	0.0430525	0.608474	-0.0524536	-0.13939	0.35526
chrI_34241_-	-0.601324	-0.322344	-0.227991	-0.601324	-0.273846
chrI_34261_-	-0.773928	-0.773928	-0.348834	-0.773928	-0.480806
chrI_34281_-	-0.722623	-0.776506	-0.315899	-0.625839	-0.0900078
chrI_34301_-	-0.932302	-1.34889	-0.549328	-1.04755	-0.335391
chrI_34321_-	-0.397523	0.0808006	-0.0815236	-0.0831663	-0.082779
chrI_34341_-	0.0879761	0.907633	-0.209113	-0.362583	0.0734511
chrI_34361_-	0.210219	0.222122	-0.196904	-0.408508	-0.0187919
chrI_34381_-	-0.112826	-0.0022008	-0.0301956	-0.199128	-0.119745
chrI_34401_-	-0.0453335	0.266467	0.0106809	-0.0453335	-0.00372313
chrI_34421_-	-0.176789	-0.184635	-0.184635	-0.184635	0.388945
chrI_34441_-	-0.0125592	-0.169471	-0.00898548	-0.169471	0.429224
chrI_34461_-	-0.127731	-0.135577	-0.12713	-0.135577	-0.0202046
chrI_34481_-	0	0	0	0	0.0353688
chrI_34501_-	-0.00109748	0.471598	-0.0954326	-0.0954326	-0.0481057
chrI_34521_-	0.272168	0.282455	-0.284875	-0.371811	-0.264183
chrI_34541_-	-0.012968	-0.451453	-0.364517	-0.451453	-0.25802
chrI_34561_-	-0.38937	0.221278	-0.249631	-0.38937	0.197316
chrI_34581_-	-0.719474	0.265952	-0.515629	-0.719474	-0.231404
chrI_34601_-	-0.303807	0.19976	-0.270722	-0.421491	-0.259134
chrI_34621_-	-0.210443	-0.172586	-0.259426	-0.320281	-0.25036
chrI_34641_-	-0.38285	-0.38285	-0.38285	-0.38285	-0.34124
chrI_34661_-	-0.176609	-0.176609	-0.176609	-0.176609	-0.130955
chrI_34681_-	-0.0637106	-0.11863	-0.049081	-0.11863	-0.0487638
chrI_34701_-	-0.0952066	0.0158206	-0.115985	-0.252118	-0.117978
chrI_34721_-	-0.480391	0.0365724	-0.402214	-0.558847	-0.310693
chrI_34741_-	-0.44836	-0.122491	-0.372802	-0.479743	-0.219425
chrI_34761_-	-0.453504	-0.787545	-0.376556	-0.357067	-0.41156
chrI_34781_-	-0.182967	-0.513212	-0.259027	-0.427117	-0.293972
chrI_34801_-	0.0865637	-0.102106	0.0607706	-0.102106	0.0133897
chrI_34821_-	-0.169471	0.266706	0.0437052	-0.169471	-0.0777462
chrI_34841_-	0.33591	0.807953	-0.142356	-0.388267	-0.382026
chrI_34861_-	0.626514	0.635368	-0.116645	-0.236986	-0.183408
chrI_34881_-	-0.360473	-0.773696	-0.750954	-0.948167	-0.56008
chrI_34901_-	-0.788472	-1.15914	-0.936558	-1.15914	-0.514801
chrI_34921_-	0.0441638	-0.331523	-0.125457	0.243989	0.0466265
chrI_34941_-	0.29996	0.247584	0.138845	0.644444	0.0894058
chrI_34961_-	-0.267983	-0.281638	0.0912103	-0.139375	-0.321199
chrI_34981_-	-0.0597384	-0.0597384	0.192404	-0.0597384	0.120354
chrI_35001_-	-0.0423678	-0.0423678	-0.00986235	-0.0423678	0.0776938
chrI_35021_-	-0.169471	-0.169471	-0.169471	-0.169471	-0.169471
chrI_35041_-	-0.11863	-0.11863	-0.11863	-0.11863	-0.0936636
chrI_35061_-	0.133375	0	0	0	0.0124831
chrI_35081_-	0.0235368	0	0	0	0
chrI_35101_-	0	0	0	0	0
chrI_35121_-	0	0	0	0	0
chrI_35141_-	0	0	0.0812635	0	0.0124831
chrI_35161_-	0	0	0.121895	0	0.0416103
chrI_35181_-	0	0	0	0	0.00832206
chrI_35201_-	0	0	0	0.193715	0
chrI_35221_-	0	0	0	0.258287	0.0228857
chrI_35241_-	0	0.357252	0	0	0.158583
chrI_35261_-	0.217319	0.59542	0	0	0.345591
chrI_35281_-	0.442177	0.246869	-0.0508413	-0.0508413	0.399589
chrI_35301_-	0.12634	-0.169471	-0.169471	-0.169471	0.204117
chrI_35321_-	-0.11863	0.282276	-0.11863	-0.11863	-0.0531958
chrI_35341_-	0.206999	0.15034	0.0304276	0	0
chrI_35361_-	0.704046	0	0.194395	0	0
chrI_35381_-	0.197207	0	0.228761	0	0
chrI_35401_-	-0.129433	-0.129433	-0.0806751	-0.129433	-0.129433
chrI_35421_-	-0.0696948	-0.0696948	-0.0696948	-0.0696948	-0.0301648
chrI_35441_-	0	0	0	0	0.0416103
chrI_35461_-	0	0	0	0	0.0208051
chrI_35481_-	0	0	0	0	0.0208051
chrI_35501_-	0	0	0	0	0.0291272
chrI_35521_-	0	0	0	0	0.0312077
chrI_35541_-	0	0	0	0	0.0104026
chrI_35561_-	0.12553	0	0	0	0.0739653
chrI_35581_-	0.0078456	0	0	0	0.0433408
chrI_35601_-	0	0	0	0	0
chrI_35621_-	0	0	0.130022	0	0.294786
chrI_35641_-	-0.34456	-0.47427	-0.311743	-0.47427	-0.11685
chrI_35661_-	-0.196415	-0.267166	-0.234661	-0.267166	-0.102174
chrI_35681_-	-0.14405	-0.14405	-0.14405	-0.14405	-0.0270584
chrI_35701_-	0	0	0	0	0.0494074
chrI_35721_-	0.149066	0	0.0812635	0	0.0416103
chrI_35741_-	0.0156912	0	0.082398	0	0.0291272
chrI_35761_-	0	0	0.0869359	0	0
chrI_35781_-	0	0	0.0695487	0	0
chrI_35801_-	0	0	0	0	0.00208052
chrI_35821_-	0	0	0	0	0.0577878
chrI_35841_-	0.0235368	0	0.00869359	0	0.319531
chrI_35861_-	0.415186	0.300679	0.460911	0.258287	0.774331
chrI_35881_-	0.269287	0.225509	0.3636	0.150667	0.535144
chrI_35901_-	-0.283856	-0.323084	-0.00894795	0.0428224	-0.124741
chrI_35921_-	-0.733648	-0.867024	-0.48751	-0.501117	-0.577485
chrI_35941_-	-0.391502	-0.391502	-0.391502	-0.391502	-0.339839
chrI_35961_-	-0.42592	-0.593131	-0.381962	-0.593131	-0.30214
chrI_35981_-	-0.0676184	-0.428881	-0.239659	-0.428881	-0.0901188
chrI_36001_-	0.538424	-0.49591	-0.446788	-0.546023	0.241017
chrI_36021_-	0.0767047	-0.154322	-0.778018	-0.527873	-0.217923
chrI_36041_-	-0.0323961	0.324795	-0.243091	0.451499	0.194639
chrI_36061_-	0.332944	-0.589164	0.0216042	-0.257452	0.465153
chrI_36081_-	0.167509	-1.23362	-0.0483421	-0.722385	-0.272595
chrI_36101_-	-0.233105	-0.680965	-0.0867073	-0.52039	-0.291146
chrI_36121_-	-0.165439	-0.466589	-0.0864267	0.28118	-0.249428
chrI_36141_-	-0.493778	-0.79689	-0.153334	0.288848	-0.0980501
chrI_36161_-	-0.461567	-0.604127	-0.217045	-0.22609	-0.228759
chrI_36181_-	0.0878506	-0.235731	-0.317325	-0.736863	-0.129619
chrI_36201_-	-0.0585085	-0.492559	-0.282641	-0.592786	-0.165287
chrI_36221_-	-0.413885	-0.467264	-0.214177	-0.41863	-0.292683
chrI_36241_-	-0.550406	-0.847612	-0.761604	0.168808	-0.198549
chrI_36261_-	-0.823755	0.01461	-0.711077	-0.352025	-0.385588
chrI_36281_-	-0.397672	1.08693	0.0125572	-0.0231389	0.376154
chrI_36301_-	-0.115866	0.259488	0.17757	0.0935989	0.225514
chrI_36321_-	-0.696941	-0.0809994	-0.57408	0.0909656	0.0367284
chrI_36341_-	-0.15401	0.885672	-0.155521	-0.367651	-0.130735
chrI_36361_-	0	0	0	0	0.0416103
chrI_36381_-	0	0	0	0	0.00208052
chrI_36401_-	0	0	0	0	0
chrI_36421_-	0	0.29539	0	0	0
chrI_36441_-	0	0.0164105	0	0	0
chrI_36461_-	0	0	0	0	0
chrI_36481_-	0	0	0	0	0
chrI_36501_-	0	0	0	0	0
chrI_36521_-	-0.0508413	-0.0508413	-0.0508413	-0.0508413	-0.0508413
chrI_36541_-	-0.101683	-0.101683	-0.101683	-0.101683	0.0934175
chrI_36561_-	0	0	0	0	0.303543
chrI_36581_-	0.039228	0	0	0	0.152341
chrI_36601_-	0.156912	0	0	0	0
chrI_36621_-	-0.0802488	-0.119477	-0.049928	-0.119477	-0.0778661
chrI_36641_-	-0.13939	0.0786989	-0.0785344	-0.13939	-0.110262
chrI_36661_-	0	0.523412	0	0	0
chrI_36681_-	0	0	0	0	0
chrI_36701_-	-0.0677884	-0.0677884	-0.00277752	-0.0677884	-0.0677884
chrI_36721_-	-0.152524	-0.152524	0.0762366	-0.152524	-0.111659
chrI_36741_-	0	0	0.117639	0	0.121397
chrI_36761_-	0	0	0.0260808	0	0
chrI_36781_-	0	0	0.0391212	0	0.0487272
chrI_36801_-	0	0	0.254322	0.52027	0.101726
chrI_36821_-	0.320237	0	0.414681	0.99228	0.173671
chrI_36841_-	0.668752	0	0.277726	0.555971	0.096316
chrI_36861_-	0.0722679	0.450949	0.208406	-0.120853	-0.0468879
chrI_36881_-	-0.224224	0.338767	-0.0278569	-0.401755	-0.26287
chrI_36901_-	-0.0145084	-0.298481	-0.047441	-0.497816	-0.237487
chrI_36921_-	0.319235	-0.148065	0.0891212	-0.148065	-0.0963443
chrI_36941_-	-0.296457	0.212403	-0.175836	-0.321108	-0.23523
chrI_36961_-	-0.127103	0.72761	-0.127103	-0.127103	-0.0155417
chrI_36981_-	-0.0611987	0.510684	0.106873	-0.0847355	0.098821
chrI_37001_-	-0.0094194	-0.0377903	0.207468	0.194046	0.0242734
chrI_37021_-	0	0	0.178927	0.401436	0.0432825
chrI_37041_-	0	0	0.162993	0.100359	0.0291272
chrI_37061_-	0.0275242	-0.26819	-0.0822858	-0.26819	0.443875
chrI_37081_-	-0.0913425	-0.588848	-0.453103	-0.638079	0.341701
chrI_37101_-	-0.0993843	0.0420018	0.0380282	-0.28621	0.365367
chrI_37121_-	-0.0935546	-0.146862	0.102456	-0.442253	0.0315675
chrI_37141_-	-0.217714	-0.30801	-0.161736	-0.30801	-0.206504
chrI_37161_-	-0.0666545	-0.207875	-0.207875	-0.207875	-0.141999
chrI_37181_-	-0.260359	-0.260359	-0.260359	-0.260359	-0.245796
chrI_37201_-	-0.242865	-0.242865	-0.242865	-0.242865	-0.215818
chrI_37221_-	-0.104981	-0.199128	-0.199128	-0.199128	-0.157517
chrI_37241_-	0.0217441	-0.119477	-0.119477	-0.119477	-0.104913
chrI_37261_-	0	0	0	0	0
chrI_37281_-	0	0	0.0608551	0	0
chrI_37301_-	-0.101683	-0.101683	-0.0364807	-0.101683	-0.101683
chrI_37321_-	-0.0508413	-0.0508413	-0.0508413	-0.0508413	-0.0508413
chrI_37341_-	0	0	0	0	0
chrI_37361_-	0	0	0	0	0
chrI_37381_-	0	0	0.0406318	0	0
chrI_37401_-	0	0	0.162527	0	0.0750385
chrI_37421_-	0.0941472	0	0.121895	0	0.300154
chrI_37441_-	0.133375	0	0	0	0.0150077
chrI_37461_-	0	0	0	0	0
chrI_37481_-	0	0	0.0782423	0	0
chrI_37501_-	0	0	0	0	0
chrI_37521_-	0	0	0	0	0
chrI_37541_-	0.0156912	0	0	0	0
chrI_37561_-	0.156912	0	0	0	0.0104026
chrI_37581_-	0.0706104	0	0	0	0.0332882
chrI_37601_-	0	0	0	0	0
chrI_37621_-	0	0	0	0	0
chrI_37641_-	0	0	0	0	0
chrI_37661_-	0	0	0	0	0
chrI_37681_-	0	0	0	0	0
chrI_37701_-	0	0	0	0	0
chrI_37721_-	0	0	0	0	0
chrI_37741_-	0	0	0	0	0
chrI_37761_-	0	0	0	0	0
chrI_37781_-	0	0	0	0	0
chrI_37801_-	0	0	0	0	0.0332882
chrI_37821_-	0	0	0	0	0.0416103
chrI_37841_-	0	0	0	0	0.00832206
chrI_37861_-	0	0	0	0	0
chrI_37881_-	0	0	0	0	0
chrI_37901_-	0	0	0	0	0.0187246
chrI_37921_-	0	0	0	0	0.0187246
chrI_37941_-	0	0	0	0	0
chrI_37961_-	0	0	0	0	0
chrI_37981_-	0	0	0	0	0
chrI_38001_-	0	0	0	0	0
chrI_38021_-	0	0	0	0	0.0187246
chrI_38041_-	0	0	0	0	0.0416103
chrI_38061_-	0	0	0	0	0.0228857
chrI_38081_-	0	0	0	0	0
chrI_38101_-	0	0	0.0565083	0	0
chrI_38121_-	0	0	0.0869359	0	0
chrI_38141_-	0	0	0	0	0
chrI_38161_-	0	0	0	0	0.00624155
chrI_38181_-	0	0	0	0	0.0291272
chrI_38201_-	0	0	0	0	0
chrI_38221_-	0	0	0	0	0
chrI_38241_-	0	0	0	0	0
chrI_38261_-	0	0	0	0	0.0270467
chrI_38281_-	0	0	0	0	0.0416103
chrI_38301_-	0.0235837	0	0	0	0.0145636
chrI_38321_-	0.235837	0	0.00869359	0	0
chrI_38341_-	0.0117918	0	0.0869359	0	0
chrI_38361_-	-0.229234	-0.229234	-0.0808013	0.0685459	-0.218832
chrI_38381_-	-0.18682	-0.321108	-0.234173	0.870012	-0.279498
chrI_38401_-	0.162247	-0.0254206	0.0290518	-0.0254206	-0.0254206
chrI_38421_-	0	0	0.273715	0	0
chrI_38441_-	0	0	0.348087	0	0.0291272
chrI_38461_-	0.147009	-0.0298692	0.240427	-0.0298692	0.0117412
chrI_38481_-	0.0665788	-0.169259	-0.0554895	-0.169259	-0.156776
chrI_38501_-	0.0471674	0	0	0	0
chrI_38521_-	0.12553	0	0.141042	0	0
chrI_38541_-	-0.00188385	-0.0254206	0.0564256	-0.0254206	-0.0170986
chrI_38561_-	-0.169471	-0.169471	-0.117309	-0.169471	0.050909
chrI_38581_-	-0.135577	-0.135577	-0.0660281	-0.135577	0.166465
chrI_38601_-	0.101993	0	0	0	0.0416103
chrI_38621_-	0.12553	0	0	0	0
chrI_38641_-	0	0	0	0	0
chrI_38661_-	0	0	0	0	0.0759291
chrI_38681_-	0.039228	0	0	0.429086	0.0638543
chrI_38701_-	0.156912	0	0	0.715143	0.0456547
chrI_38721_-	0.0506976	-0.0199128	-0.0199128	0.301902	-0.00118817
chrI_38741_-	-0.199128	-0.199128	-0.199128	-0.199128	-0.199128
chrI_38761_-	-0.169259	-0.169259	-0.169259	-0.169259	-0.169259
chrI_38781_-	-0.169471	-0.169471	-0.169471	-0.169471	-0.169471
chrI_38801_-	-0.0593148	-0.0593148	-0.0593148	-0.0593148	-0.0177047
chrI_38821_-	0.00917742	-0.049782	-0.049782	-0.049782	-0.00817153
chrI_38841_-	0.0330387	-0.179215	-0.179215	-0.179215	-0.179215
chrI_38861_-	0	0	0	0	0
chrI_38881_-	0	0	0	0	0.0187246
chrI_38901_-	0	0	0	0	0.0416103
chrI_38921_-	0	0	0	0	0.0416103
chrI_38941_-	0	0	0	0	0.0312077
chrI_38961_-	0	0	0	0	0
chrI_38981_-	-0.205741	-0.205741	-0.0919718	-0.205741	-0.205741
chrI_39001_-	-0.236122	-0.236122	-0.130479	-0.236122	-0.236122
chrI_39021_-	-0.110156	-0.110156	-0.00451347	-0.110156	-0.110156
chrI_39041_-	0	0	0	0	0
chrI_39061_-	0	0	0	0	0
chrI_39081_-	0	0	0	0	0
chrI_39101_-	0	0	0	0	0
chrI_39121_-	0	0	0	0	0
chrI_39141_-	0	0	0	0	0
chrI_39161_-	0	0	0	0	0
chrI_39181_-	0	0	0	0	0
chrI_39201_-	0	0	0	0	0
chrI_39221_-	0	0	0	0	0
chrI_39241_-	0	0	0	0	0
chrI_39261_-	0	0	0	0	0
chrI_39281_-	0	0	0	0	0
chrI_39301_-	0	0	0	0	0
chrI_39321_-	0	0	0	0.301335	0
chrI_39341_-	0	0	0	0.129143	0.0395298
chrI_39361_-	0	0	0	0	0.00832206
chrI_39381_-	0	0	0	0	0
chrI_39401_-	0	0	0	0	0.0416103
chrI_39421_-	0	0	0	0	0.00832206
chrI_39441_-	0	0	0	0	0
chrI_39461_-	0	0	0	0	0
chrI_39481_-	0	0	0	0	0
chrI_39501_-	0	0	0	0	0
chrI_39521_-	0	0	0	0	0
chrI_39541_-	0	0	0	0	0
chrI_39561_-	0	0	0	0	0
chrI_39581_-	0	0	0	0	0
chrI_39601_-	0	0	0	0	0
chrI_39621_-	0	0	0	0	0
chrI_39641_-	0	0	0	0	0
chrI_39661_-	0	0	0	0	0
chrI_39681_-	0	0	0	0	0
chrI_39701_-	0	0	0	0	0
chrI_39721_-	0	0.0904627	0	0	0
chrI_39741_-	0	0.605505	0	0	0
chrI_39761_-	0	0	0	0	0
chrI_39781_-	0	0	0	0	0
chrI_39801_-	0	0	0	0	0
chrI_39821_-	0	0	0	0	0
chrI_39841_-	0	0	0	0	0
chrI_39861_-	0	0	0	0	0
chrI_39881_-	0	0	0	0	0
chrI_39901_-	0	0	0	0	0
chrI_39921_-	0	0	0	0	0
[truncated: 601,562 more rows]
