# Supplementary material for: Strand‐specific, high‐resolution mapping of modified RNA polymerase II
Source: Mol Syst Biol. 2016 Jun 10;12(6):874. doi: 10.15252/msb.20166869 (PMC4915518; doi:10.15252/msb.20166869)
Supplement: Supplementary file 6 — Dataset EV2 [file MSB-12-874-s006.zip › Dataset_EV2/HMM_table_plus.txx]

#make_table.pl program
#CAUTION: NA values replaced with 0
#TABLE	Rpo21_S2IP.table_plus	Rpo21_S5IP.table_plus	Rpo21_S7IP.table_plus	Rpo21_T4IP.table_plus	Rpo21_Y1IP.table_plus
chrI_1_+	0	0	0	0	0
chrI_21_+	0	0	0	0	0
chrI_41_+	0	0	0	0	0
chrI_61_+	0	0	0	0	0
chrI_81_+	0	0	0	0	0.0166441
chrI_101_+	0	0	0	0	0.0678987
chrI_121_+	0	0	0	0	0.0534518
chrI_141_+	0	0	0	0	0
chrI_161_+	0	0	0	0	0
chrI_181_+	0	0	0	0	0
chrI_201_+	0	0	0	0	0
chrI_221_+	0	0	0	0	0
chrI_241_+	0	0	0	0	0
chrI_261_+	0	0	0	0	0
chrI_281_+	0	0	0	0	0
chrI_301_+	0	0	0	0	0
chrI_321_+	0	0	0	0	0
chrI_341_+	0	0	0	0	0
chrI_361_+	0	0	0	0	0
chrI_381_+	0	0	0	0	0
chrI_401_+	0	0	0	0	0
chrI_421_+	0	0	0	0	0
chrI_441_+	0	0	0	0	0
chrI_461_+	0	0	0	0	0
chrI_481_+	0	0	0	0	0
chrI_501_+	0	0	0	0	0
chrI_521_+	0	0	0	0	0
chrI_541_+	0	0	0	0	0
chrI_561_+	0	0	0	0	0
chrI_581_+	0	0	0	0	0
chrI_601_+	0	0	0	0	0
chrI_621_+	0	0	0	0	0
chrI_641_+	0	0	0	0	0
chrI_661_+	0	0	0	0	0
chrI_681_+	0	0	0	0	0
chrI_701_+	0	0	0	0	0
chrI_721_+	0	0	0	0	0
chrI_741_+	0	0	0	0	0
chrI_761_+	0	0	0	0	0
chrI_781_+	0	0	0	0	0
chrI_801_+	0	0	0	0	0
chrI_821_+	0	0	0	0	0
chrI_841_+	0	0	0	0	0
chrI_861_+	0	0	0	0	0
chrI_881_+	0	0	0	0	0
chrI_901_+	0	0	0	0	0
chrI_921_+	0	0	0	0	0
chrI_941_+	0	0	0	0	0
chrI_961_+	0	0	0	0	0
chrI_981_+	0	0	0	0	0
chrI_1001_+	0	0	0	0	0
chrI_1021_+	0	0	0	0	0
chrI_1041_+	0	0	0	0	0
chrI_1061_+	0	0	0	0	0
chrI_1081_+	0	0	0	0	0
chrI_1101_+	0	0	0	0	0
chrI_1121_+	0	0	0	0	0
chrI_1141_+	0	0	0	0	0
chrI_1161_+	0	0	0	0	0
chrI_1181_+	0	0	0	0	0
chrI_1201_+	0	0	0	0	0
chrI_1221_+	0	0	0	0	0
chrI_1241_+	0	0	0	0	0
chrI_1261_+	0	0	0	0	0
chrI_1281_+	0	0	0	0	0
chrI_1301_+	0	0	0	0	0
chrI_1321_+	0	0	0	0	0.283936
chrI_1341_+	0	0	0	0	0
chrI_1361_+	0	0	0	0	0
chrI_1381_+	0	0	0	0	0
chrI_1401_+	0	0	0	0	0
chrI_1421_+	0	0	0	0	0
chrI_1441_+	0	0	0	0	0
chrI_1461_+	0	0	0	0	0
chrI_1481_+	0	0	0	0	0
chrI_1501_+	0	0	0	0	0
chrI_1521_+	0	0	0	0	0
chrI_1541_+	0	0	0	0	0
chrI_1561_+	0	0	0	0	0
chrI_1581_+	0	0	0	0	0
chrI_1601_+	0	0	0.138148	0	0
chrI_1621_+	0	0	0.0162527	0	0
chrI_1641_+	0	0	0	0	0
chrI_1661_+	0	0	0	0	0
chrI_1681_+	0	0	0	0	0
chrI_1701_+	0	0	0	0	0
chrI_1721_+	0	0	0	0	0
chrI_1741_+	0	0	0	0	0
chrI_1761_+	0	0	0	0	0
chrI_1781_+	0	0	0	0	0
chrI_1801_+	0	0	0	0	0.0145636
chrI_1821_+	0	0	0	0	0.208603
chrI_1841_+	0	0	0	0	0.131922
chrI_1861_+	-0.0677884	-0.0677884	-0.0677884	-0.0677884	-0.0677884
chrI_1881_+	-0.169471	-0.169471	-0.169471	-0.169471	-0.169471
chrI_1901_+	-0.093209	-0.093209	-0.093209	-0.093209	-0.093209
chrI_1921_+	0.200461	0	0	0	0
chrI_1941_+	0.153294	0	0	0	0
chrI_1961_+	0	0	0	0	0
chrI_1981_+	0	0	0	0	0
chrI_2001_+	0	0	0	0	0
chrI_2021_+	0	0	0	0	0
chrI_2041_+	0	0	0	0	0
chrI_2061_+	-0.169471	-0.169471	-0.169471	-0.169471	-0.169471
chrI_2081_+	-0.110156	-0.110156	-0.110156	-0.110156	-0.110156
chrI_2101_+	0	0	0	0	0
chrI_2121_+	0	0	0	0	0
chrI_2141_+	0	0	0	0	0
chrI_2161_+	0	0	0	0	0
chrI_2181_+	0	0	0	0	0
chrI_2201_+	0	0	0	0	0
chrI_2221_+	0	0	0	0	0
chrI_2241_+	0	0	0	0	0
chrI_2261_+	0	0	0	0	0
chrI_2281_+	0	0	0	0	0
chrI_2301_+	0	0	0	0	0
chrI_2321_+	0	0	0	0	0
chrI_2341_+	0	0	0	0	0
chrI_2361_+	-0.21135	-0.21135	-0.21135	-0.21135	-0.21135
chrI_2381_+	-0.258653	-0.258653	-0.258653	-0.258653	-0.258653
chrI_2401_+	-0.0169471	-0.0169471	-0.0169471	-0.0169471	-0.0169471
chrI_2421_+	0	0	0	0	0
chrI_2441_+	0	0	0.00812635	0	0.00416103
chrI_2461_+	0	0	0.162527	0	0.0557656
chrI_2481_+	0	0	0.154401	0	0.0332882
chrI_2501_+	0	0	0	0	0
chrI_2521_+	0.165086	0	0	0	0.0104026
chrI_2541_+	0.141502	0	0	0	0.0416103
chrI_2561_+	0	0	0	0	0.0312077
chrI_2581_+	0	0	0	0	0
chrI_2601_+	0	0	0	0	0
chrI_2621_+	0	0	0	0	0
chrI_2641_+	0	0	0	0	0
chrI_2661_+	0	0	0	0	0
chrI_2681_+	0	0	0	0	0
chrI_2701_+	0	0	0	0	0
chrI_2721_+	0	0	0	0	0
chrI_2741_+	0	0	0	0	0
chrI_2761_+	0	0	0	0	0
chrI_2781_+	0	0	0	0	0
chrI_2801_+	0	0	0	0	0
chrI_2821_+	0	0	0	0	0
chrI_2841_+	-0.0677884	-0.0677884	-0.0677884	-0.0677884	-0.0677884
chrI_2861_+	-0.0762619	-0.0762619	-0.0762619	-0.0762619	-0.0762619
chrI_2881_+	0	0	0	0	0
chrI_2901_+	0	0	0	0	0
chrI_2921_+	0	0	0	0	0
chrI_2941_+	0	0	0	0	0
chrI_2961_+	0	0	0	0	0
chrI_2981_+	0	0	0	0	0
chrI_3001_+	0	0	0	0	0
chrI_3021_+	0	0	0	0	0
chrI_3041_+	0	0	0	0	0
chrI_3061_+	0	0	0	0	0
chrI_3081_+	0	0	0	0	0
chrI_3101_+	0	0	0	0	0
chrI_3121_+	0	0	0	0	0
chrI_3141_+	0	0	0	0	0
chrI_3161_+	0	0	0	0	0
chrI_3181_+	0	0	0	0	0
chrI_3201_+	0	0	0	0	0
chrI_3221_+	0	0	0	0	0
chrI_3241_+	0	0	0	0	0
chrI_3261_+	0	0	0	0	0
chrI_3281_+	0	0	0	0	0
chrI_3301_+	0	0	0	0	0
chrI_3321_+	0	0	0	0	0
chrI_3341_+	0	0	0	0	0
chrI_3361_+	0	0	0	0	0
chrI_3381_+	0	0	0	0	0
chrI_3401_+	0	0	0.00812635	0	0
chrI_3421_+	0	0	0.138148	0	0
chrI_3441_+	0	0	0	0	0
chrI_3461_+	0	0	0	0	0
chrI_3481_+	0	0	0	0	0
chrI_3501_+	0	0	0	0	0
chrI_3521_+	0	0	0	0	0
chrI_3541_+	0	0	0	0	0
chrI_3561_+	0	0	0	0	0
chrI_3581_+	0	0	0	0	0
chrI_3601_+	0	0	0	0	0
chrI_3621_+	0	0	0	0	0
chrI_3641_+	0	0	0	0	0
chrI_3661_+	0	0	0	0	0
chrI_3681_+	0	0	0	0	0
chrI_3701_+	0	0	0	0	0
chrI_3721_+	0	0	0	0	0
chrI_3741_+	0	0	0	0	0
chrI_3761_+	0	0	0	0	0
chrI_3781_+	0	0	0	0	0
chrI_3801_+	0	0	0	0	0
chrI_3821_+	0	0	0	0	0
chrI_3841_+	0	0	0	0	0
chrI_3861_+	0	0	0	0	0
chrI_3881_+	0	0	0	0	0
chrI_3901_+	0	0	0	0	0
chrI_3921_+	0	0	0	0	0
chrI_3941_+	0	0	0	0	0
chrI_3961_+	0	0	0	0	0
chrI_3981_+	0	0	0	0	0
chrI_4001_+	0	0	0	0	0
chrI_4021_+	0	0	0	0	0
chrI_4041_+	0	0	0	0	0
chrI_4061_+	0	0	0	0	0
chrI_4081_+	0	0	0	0	0
chrI_4101_+	0	0	0	0	0
chrI_4121_+	0	0	0	0	0
chrI_4141_+	0	0	0	0	0
chrI_4161_+	0	0	0	0	0
chrI_4181_+	0	0	0	0	0
chrI_4201_+	0	0	0	0	0
chrI_4221_+	0	0	0	0	0
chrI_4241_+	0	0	0	0	0
chrI_4261_+	0	0	0	0	0
chrI_4281_+	0	0	0	0	0
chrI_4301_+	0	0	0	0	0
chrI_4321_+	0	0	0	0	0
chrI_4341_+	0	0	0	0	0
chrI_4361_+	0	0	0	0	0
chrI_4381_+	0	0	0	0	0
chrI_4401_+	0	0	0	0	0
chrI_4421_+	0	0	0	0	0
chrI_4441_+	0	0	0	0	0
chrI_4461_+	0	0	0	0	0
chrI_4481_+	0	0	0	0	0
chrI_4501_+	0.0117918	0	0	0	0
chrI_4521_+	0.18867	0	0	0	0
chrI_4541_+	0	0	0	0	0
chrI_4561_+	0	0	0	0	0
chrI_4581_+	0	0	0	0	0
chrI_4601_+	0	0	0	0	0
chrI_4621_+	0	0	0	0	0
chrI_4641_+	0	0	0	0	0
chrI_4661_+	0	0	0	0	0
chrI_4681_+	0	0	0	0	0
chrI_4701_+	0	0	0	0	0
chrI_4721_+	0	0	0	0	0
chrI_4741_+	0	0	0	0	0
chrI_4761_+	0	0	0	0	0
chrI_4781_+	0	0	0	0	0
chrI_4801_+	0	0	0	0	0
chrI_4821_+	0	0	0	0	0
chrI_4841_+	0	0	0	0	0
chrI_4861_+	0	0	0	0	0
chrI_4881_+	0	0	0	0	0
chrI_4901_+	0	0	0	0	0
chrI_4921_+	0	0	0	0	0
chrI_4941_+	0	0	0	0	0
chrI_4961_+	0	0	0	0	0
chrI_4981_+	0	0	0	0	0
chrI_5001_+	0	0	0	0	0
chrI_5021_+	0	0	0	0	0
chrI_5041_+	0	0	0	0	0
chrI_5061_+	0	0	0	0	0
chrI_5081_+	0	0	0	0	0
chrI_5101_+	0	0	0	0	0
chrI_5121_+	0	0	0	0.301077	0
chrI_5141_+	0	0	0	0.0401436	0
chrI_5161_+	0	0	0	0	0
chrI_5181_+	0	0	0	0	0
chrI_5201_+	0	0	0	0	0
chrI_5221_+	0	0	0	0	0
chrI_5241_+	0	0	0	0	0
chrI_5261_+	0	0	0	0	0
chrI_5281_+	0	0	0	0	0
chrI_5301_+	0.133375	0	0	0.341221	0
chrI_5321_+	0	0	0	0	0
chrI_5341_+	0	0	0	0	0
chrI_5361_+	0	0	0	0	0
chrI_5381_+	0	0	0	0	0
chrI_5401_+	0	0	0	0	0
chrI_5421_+	0	0	0	0	0
chrI_5441_+	0	0	0	0	0
chrI_5461_+	0	0	0	0	0
chrI_5481_+	0	0	0	0	0
chrI_5501_+	0	0	0	0	0
chrI_5521_+	0	0	0	0	0
chrI_5541_+	0	0	0	0	0
chrI_5561_+	0	0	0	0	0
chrI_5581_+	0	0	0	0	0
chrI_5601_+	0	0	0	0	0
chrI_5621_+	0	0	0	0	0
chrI_5641_+	0	0	0	0	0
chrI_5661_+	0	0	0	0	0
chrI_5681_+	-0.0847355	-0.0847355	-0.0847355	-0.0847355	-0.0847355
chrI_5701_+	-0.410212	-0.410212	-0.410212	-0.410212	-0.410212
chrI_5721_+	-0.187037	-0.187037	-0.187037	-0.187037	-0.187037
chrI_5741_+	0	0	0	0	0.0395298
chrI_5761_+	0	0	0	0	0.0739653
chrI_5781_+	0	0	0	0	0.0353104
chrI_5801_+	0	0	0	0	0
chrI_5821_+	0	0.325736	0	0	0
chrI_5841_+	0	0.501132	0	0	0
chrI_5861_+	0	0.0501132	0.143592	0	0
chrI_5881_+	0	0	0	0	0
chrI_5901_+	-0.305053	-0.305053	-0.305053	-0.305053	-0.305053
chrI_5921_+	0	0	0	0	0
chrI_5941_+	0	0	0	0	0
chrI_5961_+	0	0	0	0	0
chrI_5981_+	0	0	0	0	0
chrI_6001_+	0	0	0	0	0
chrI_6021_+	0	0	0	0	0
chrI_6041_+	0	0	0	0	0
chrI_6061_+	0	0	0	0	0
chrI_6081_+	0	0	0	0	0
chrI_6101_+	0	0	0	0	0
chrI_6121_+	0	0	0	0	0
chrI_6141_+	0	0	0	0	0
chrI_6161_+	0	0	0	0	0
chrI_6181_+	0	0	0	0	0
chrI_6201_+	0	0	0	0	0
chrI_6221_+	0	0	0	0	0
chrI_6241_+	0	0	0	0	0
chrI_6261_+	0	0	0	0	0
chrI_6281_+	0	0	0	0	0
chrI_6301_+	0	0	0	0	0
chrI_6321_+	0	0	0	0	0
chrI_6341_+	0	0	0	0	0
chrI_6361_+	0	0	0	0	0
chrI_6381_+	0	0	0	0	0
chrI_6401_+	0	0.325736	0	0	0
chrI_6421_+	0	0.125283	0	0	0
chrI_6441_+	0	0	0	0	0
chrI_6461_+	0	0	0.0391212	0	0.0124831
chrI_6481_+	0	0	0.0347744	0	0.0353688
chrI_6501_+	0	0	0	0	0
chrI_6521_+	0	0	0	0	0
chrI_6541_+	0	0	0	0	0
chrI_6561_+	0	0	0	0	0
chrI_6581_+	0	0	0	0	0
chrI_6601_+	0	0	0	0	0.0291272
chrI_6621_+	0	0	0	0	0.00624155
chrI_6641_+	0	0	0	0	0
chrI_6661_+	0	0	0	0	0
chrI_6681_+	0.149066	0	0	0	0
chrI_6701_+	0.0863016	0	0	0	0
chrI_6721_+	0	0	0	0	0
chrI_6741_+	0	0	0	0	0
chrI_6761_+	0	0.357252	0	0	0
chrI_6781_+	0	0.178626	0	0	0
chrI_6801_+	0	0	0	0	0
chrI_6821_+	0	0	0	0	0
chrI_6841_+	0	0	0	0	0
chrI_6861_+	0	0	0	0	0
chrI_6881_+	0	0	0	0	0
chrI_6901_+	0	0	0	0	0
chrI_6921_+	0	0	0	0	0
chrI_6941_+	0	0	0	0	0
chrI_6961_+	0	0	0	0	0
chrI_6981_+	0	0	0	0	0
chrI_7001_+	0	0	0.00869359	0	0
chrI_7021_+	0	0	0.0695487	0	0
chrI_7041_+	0	0	0	0	0
chrI_7061_+	0	0	0	0	0
chrI_7081_+	0	0	0	0	0
chrI_7101_+	0	0	0	0	0
chrI_7121_+	0	0	0	0	0
chrI_7141_+	0	0	0	0	0
chrI_7161_+	0	0	0	0	0
chrI_7181_+	0	0	0	0	0
chrI_7201_+	0	0	0	0	0
chrI_7221_+	0	0	0	0	0
chrI_7241_+	0	0	0	0	0
chrI_7261_+	0	0	0	0	0
chrI_7281_+	0	0	0	0	0
chrI_7301_+	0	0	0	0	0
chrI_7321_+	0	0	0	0	0
chrI_7341_+	0	0	0	0	0
chrI_7361_+	0	0	0	0	0
chrI_7381_+	0	0	0	0	0
chrI_7401_+	0	0	0	0	0
chrI_7421_+	0	0	0	0	0
chrI_7441_+	0	0	0	0	0
chrI_7461_+	0	0	0	0	0
chrI_7481_+	0	0	0	0	0
chrI_7501_+	0	0	0	0	0
chrI_7521_+	0	0	0	0	0
chrI_7541_+	0	0	0	0	0
chrI_7561_+	0	0	0	0	0
chrI_7581_+	0	0	0	0	0
chrI_7601_+	0	0	0	0	0
chrI_7621_+	0	0	0	0	0
chrI_7641_+	0	0	0	0.100359	0
chrI_7661_+	0	0	0	0.260933	0
chrI_7681_+	0	0	0	0	0
chrI_7701_+	0	0	0	0	0
chrI_7721_+	0	0	0	0	0
chrI_7741_+	0	0	0	0	0
chrI_7761_+	0	0	0.121895	0	0
chrI_7781_+	0	0	0.0162527	0	0
chrI_7801_+	0	0	0	0	0
chrI_7821_+	0	0	0	0	0
chrI_7841_+	0	0	0	0	0
chrI_7861_+	0	0	0	0	0
chrI_7881_+	0	0	0	0	0
chrI_7901_+	0	0	0	0	0.0374493
chrI_7921_+	0	0	0	0	0
chrI_7941_+	0	0	0	0	0
chrI_7961_+	0	0	0	0	0
chrI_7981_+	0	0	0	0	0
chrI_8001_+	0	0	0	0	0
chrI_8021_+	0	0	0	0	0
chrI_8041_+	0	0	0	0	0
chrI_8061_+	0	0	0	0	0
chrI_8081_+	0	0	0	0	0
chrI_8101_+	0	0	0	0	0.0187246
chrI_8121_+	0	0	0	0	0.0208051
chrI_8141_+	0	0	0	0	0
chrI_8161_+	0	0	0	0	0
chrI_8181_+	0	0	0	0	0
chrI_8201_+	0	0	0	0	0
chrI_8221_+	0	0	0	0	0
chrI_8241_+	0	0	0	0	0
chrI_8261_+	-0.11863	-0.11863	-0.11863	-0.11863	-0.11863
chrI_8281_+	-0.0254206	-0.0254206	-0.0254206	-0.0254206	-0.0254206
chrI_8301_+	0	0	0	0	0
chrI_8321_+	0	0	0	0	0
chrI_8341_+	0	0	0	0.22079	0
chrI_8361_+	0	0	0	0.381364	0
chrI_8381_+	0	0	0	0	0
chrI_8401_+	-0.169259	-0.169259	-0.169259	0.0244563	-0.169259
chrI_8421_+	-0.199128	-0.199128	-0.199128	0.23135	-0.199128
chrI_8441_+	-0.0199128	-0.0199128	-0.0199128	0.130754	-0.0199128
chrI_8461_+	0	0	0	0	0
chrI_8481_+	0	0	0	0	0
chrI_8501_+	0	0	0	0	0
chrI_8521_+	0	0	0	0	0
chrI_8541_+	0	0	0	0	0
chrI_8561_+	0	0	0	0	0
chrI_8581_+	0	0	0	0	0.0395298
chrI_8601_+	0	0	0	0	0
chrI_8621_+	0	0	0	0	0
chrI_8641_+	0	0	0	0	0
chrI_8661_+	0	0	0	0	0
chrI_8681_+	0	0	0	0	0
chrI_8701_+	0	0	0	0	0
chrI_8721_+	0	0	0	0	0
chrI_8741_+	0	0	0	0	0
chrI_8761_+	0	0	0	0	0
chrI_8781_+	0	0	0	0	0
chrI_8801_+	0	0	0	0	0
chrI_8821_+	0	0	0	0	0
chrI_8841_+	0	0	0	0	0.0374493
chrI_8861_+	0	0	0	0	0.0228857
chrI_8881_+	0	0	0	0	0
chrI_8901_+	0	0	0	0	0
chrI_8921_+	0	0	0	0	0
chrI_8941_+	0	0	0	0	0
chrI_8961_+	0	0	0	0	0
chrI_8981_+	0	0	0	0	0
chrI_9001_+	0	0	0	0	0
chrI_9021_+	0	0	0	0	0
chrI_9041_+	0	0	0	0	0
chrI_9061_+	0	0	0	0	0
chrI_9081_+	0	0	0	0	0
chrI_9101_+	0	0	0	0	0
chrI_9121_+	0	0	0	0	0
chrI_9141_+	0	0	0	0	0
chrI_9161_+	0	0	0	0	0
chrI_9181_+	0	0	0	0	0
chrI_9201_+	0	0	0	0	0
chrI_9221_+	0	0	0	0	0
chrI_9241_+	0	0	0	0	0
chrI_9261_+	0	0	0	0	0
chrI_9281_+	0	0	0	0	0
chrI_9301_+	0	0	0	0	0
chrI_9321_+	0	0	0	0	0
chrI_9341_+	0	0	0	0	0
chrI_9361_+	0	0	0	0	0
chrI_9381_+	0	0	0.0825891	0	0
chrI_9401_+	0	0	0.0825891	0	0
chrI_9421_+	0	0	0	0	0.00416103
chrI_9441_+	0.200461	0	0.0738955	0	0.372737
chrI_9461_+	0.082543	0	0.0304276	0	0.0653746
chrI_9481_+	0	0	0	0	0
chrI_9501_+	0	0	0	0	0.165085
chrI_9521_+	0	0	0	0	0.300154
chrI_9541_+	-0.0667517	-0.102127	-0.102127	-0.102127	0.0604327
chrI_9561_+	-0.0763251	-0.312163	-0.312163	-0.312163	-0.270552
chrI_9581_+	0.112408	-0.0762619	-0.0762619	-0.0762619	-0.00634106
chrI_9601_+	0	0.213337	0	0.180646	0.0678987
chrI_9621_+	0	0.213337	0	0.160574	0.0207468
chrI_9641_+	0	0	0	0	0
chrI_9661_+	0	0	0	0	0
chrI_9681_+	0	0	0	0	0
chrI_9701_+	0	0	0	0	0
chrI_9721_+	0	0	0	0	0.0413186
chrI_9741_+	0	0	0	0	0.0658765
chrI_9761_+	0.241166	0	0	0	0.0104026
chrI_9781_+	0.438484	0	0	0	0.0374493
chrI_9801_+	0.0438484	0	0	0	0.0416103
chrI_9821_+	0	0	0	0	0.0228857
chrI_9841_+	-0.0160554	-0.0160554	-0.0160554	-0.0160554	0.0255549
chrI_9861_+	-0.321108	-0.321108	-0.321108	-0.321108	-0.316947
chrI_9881_+	-0.256886	-0.256886	-0.256886	-0.256886	-0.256886
chrI_9901_+	0	0	0	0	0
chrI_9921_+	0	0	0	0	0.00208052
chrI_9941_+	0	0	0	0	0.0416103
chrI_9961_+	0	0	0	0	0.0228857
chrI_9981_+	0.179051	0	0	0	0
chrI_10001_+	0.298419	0	0	0	0
chrI_10021_+	0.149209	0	0	0	0
chrI_10041_+	0	0	0	0	0
chrI_10061_+	0	0	0	0	0
chrI_10081_+	0	0	0	0	0
chrI_10101_+	0	0	0	0	0
chrI_10121_+	0	0	0	0	0
chrI_10141_+	0	0	0	0	0
chrI_10161_+	0	0	0	0	0
chrI_10181_+	0	0	0	0	0
chrI_10201_+	0	0	0	0	0
chrI_10221_+	0	0	0	0	0
chrI_10241_+	0	0	0	0	0
chrI_10261_+	0	0	0	0	0
chrI_10281_+	0	0	0	0	0
chrI_10301_+	0	0	0	0	0
chrI_10321_+	0	0	0	0	0
chrI_10341_+	0	0	0	0	0
chrI_10361_+	0	0	0.0347744	0	0
chrI_10381_+	0	0	0.0869359	0	0
chrI_10401_+	0	0	0.0652019	0	0
chrI_10421_+	0	0	0	0	0
chrI_10441_+	0	0	0	0	0
chrI_10461_+	-0.0508413	-0.0508413	-0.0508413	-0.0508413	-0.0508413
chrI_10481_+	-0.110156	-0.110156	-0.110156	-0.110156	-0.110156
chrI_10501_+	0	0	0	0	0
chrI_10521_+	0	0	0	0	0
chrI_10541_+	0	0	0	0	0
chrI_10561_+	0	0	0	0	0
chrI_10581_+	0	0	0	0	0.00832206
chrI_10601_+	0	0	0	0	0.0332882
chrI_10621_+	0	0	0	0	0
chrI_10641_+	0.141502	0	0	0	0
chrI_10661_+	0.0589592	0	0	0	0
chrI_10681_+	0	0	0	0	0
chrI_10701_+	0	0	0	0	0
chrI_10721_+	0	0	0	0	0
chrI_10741_+	0	0	0	0	0
chrI_10761_+	0	0	0	0	0
chrI_10781_+	0	0	0	0	0
chrI_10801_+	0	0	0	0	0
chrI_10821_+	0	0	0	0	0
chrI_10841_+	0	0	0	0	0
chrI_10861_+	0	0	0	0	0
chrI_10881_+	0	0	0	0	0
chrI_10901_+	0	0	0	0	0
chrI_10921_+	0	0	0	0	0
chrI_10941_+	0	0	0	0	0
chrI_10961_+	0	0	0	0	0
chrI_10981_+	0	0	0	0	0
chrI_11001_+	0	0	0	0	0
chrI_11021_+	0	0	0	0	0
chrI_11041_+	-0.110156	-0.110156	-0.110156	-0.110156	-0.110156
chrI_11061_+	-0.0508413	-0.0508413	-0.0508413	-0.0508413	-0.0508413
chrI_11081_+	0	0	0	0	0
chrI_11101_+	0	0	0	0	0
chrI_11121_+	0	0	0	0	0
chrI_11141_+	0	0	0	0	0
chrI_11161_+	0	0	0	0	0
chrI_11181_+	0	0	0	0	0
chrI_11201_+	0.0627648	0	0	0	0
chrI_11221_+	0.156912	0	0	0	0
chrI_11241_+	0.117684	0	0	0	0
chrI_11261_+	-0.0298692	-0.0298692	0.00263627	-0.0298692	-0.0298692
chrI_11281_+	-0.199128	-0.199128	0.041321	-0.199128	-0.165839
chrI_11301_+	-0.0298692	-0.0298692	0.10998	-0.0298692	-0.017386
chrI_11321_+	0	0	0.162527	0	0
chrI_11341_+	-0.101683	-0.101683	0.0364655	-0.101683	-0.101683
chrI_11361_+	-0.0593148	-0.0593148	-0.0268094	-0.0593148	-0.0593148
chrI_11381_+	-0.355371	0.255277	-0.355371	-0.355371	-0.27365
chrI_11401_+	-0.45185	0.725493	-0.286129	-0.590822	-0.241913
chrI_11421_+	-0.263728	-0.42816	-0.3352	-0.951247	-0.324421
chrI_11441_+	-0.153181	-0.37958	-0.211848	-0.461634	-0.253131
chrI_11461_+	0.0265632	-0.0597384	0.0271975	-0.0597384	0.00203542
chrI_11481_+	0	0	0.021734	0	0.0495824
chrI_11501_+	-0.0398256	-0.0398256	-0.0398256	-0.0398256	0.0422284
chrI_11521_+	-0.13939	-0.13939	-0.108962	-0.13939	-0.104137
chrI_11541_+	0.141221	0	0.525499	0	0.151246
chrI_11561_+	0.307182	-0.0896076	0.57433	-0.0896076	0.198191
chrI_11581_+	0.375319	-0.169259	0.156378	-0.169259	0.0264323
chrI_11601_+	-0.0423678	-0.0423678	-0.0423678	-0.0423678	0.00733121
chrI_11621_+	-0.145383	-0.348363	-0.221664	-0.348363	-0.256748
chrI_11641_+	-0.115314	-0.70997	-0.577168	-0.841254	-0.617811
chrI_11661_+	0.106148	-0.172428	-0.299702	-0.50064	-0.27873
chrI_11681_+	0.371037	-0.123696	0.078375	-0.123696	0.454919
chrI_11701_+	0.0968606	-0.321108	0.128278	0.107978	0.542938
chrI_11721_+	0.236745	-0.0244757	0.141492	0.339875	0.238312
chrI_11741_+	0.501252	-0.0692446	0.118184	-0.169471	-0.0101213
chrI_11761_+	0.758904	-0.0445137	0.169217	-0.110156	0.00906466
chrI_11781_+	-0.0269859	-0.114855	-0.18948	-0.443066	-0.312095
chrI_11801_+	0.581613	0.197772	0.211249	0.957758	0.484764
chrI_11821_+	0.628693	0.150007	0.33501	1.34759	0.574493
chrI_11841_+	0.173833	0.002952	0.0583364	0.139365	0.0246168
chrI_11861_+	0.0549192	0	0.115635	0.258287	0.233346
chrI_11881_+	0.308533	0	0.184449	0.965512	0.353907
chrI_11901_+	0.235837	0.229748	0.196087	0.243167	0.201047
chrI_11921_+	0.0117918	0.328211	0.0736485	0	0.0557656
chrI_11941_+	0	0.29539	0	0	0.165164
chrI_11961_+	0	0.369442	0.0872278	0.338469	0.366492
chrI_11981_+	0.175394	0.510866	0.360454	0.687985	0.303673
chrI_12001_+	0.567025	-0.068501	0.3945	0.112278	0.457726
chrI_12021_+	1.01744	0.0184988	0.229795	0.849365	0.742575
chrI_12041_+	0.202599	-0.0437491	-0.0474475	0.254654	0.273977
chrI_12061_+	0.0313824	0	0.286676	0.120431	0.13082
chrI_12081_+	0	0	0.0977073	0	0.049699
chrI_12101_+	0	0	0.186785	0	0.103583
chrI_12121_+	0.030102	0.0497491	0.0846321	-0.0254206	0.0321338
chrI_12141_+	0.20068	0.331661	-0.169471	-0.169471	-0.106238
chrI_12161_+	0.30039	-0.00992975	-0.110156	-0.110156	-0.00061406
chrI_12181_+	0.357576	-0.319402	-0.257254	-0.0986122	-0.102563
chrI_12201_+	0.166873	-0.0408869	-0.265362	-0.346419	0.289444
chrI_12221_+	-0.0958246	0.237276	0.011878	-0.213744	0.641267
chrI_12241_+	0.156788	0	0.140233	0.25768	0.221391
chrI_12261_+	0.438484	0	0.23488	1.03072	0.110903
chrI_12281_+	0.165086	0	0.0649549	1.10555	0.167155
chrI_12301_+	0.260104	-0.00847355	0.0930133	1.16826	0.175373
chrI_12321_+	-0.228684	-0.362973	-0.0282575	0.784845	-0.0421228
chrI_12341_+	-0.422081	-0.469154	0.115104	-0.469154	0.042315
chrI_12361_+	-0.0628922	-0.173374	0.188441	-0.125413	-0.012623
chrI_12381_+	-0.277841	0.0361047	-0.0678806	0.18528	0.212165
chrI_12401_+	-0.0919881	0.479065	-0.00166045	0.63537	0.17382
chrI_12421_+	0.235762	0.974226	0.493694	0.883246	0.400236
chrI_12441_+	0.20365	0.787618	0.382006	0.130503	0.229592
chrI_12461_+	0.350004	0.0686743	0.150302	0.430478	0.0290105
chrI_12481_+	0.146421	0	0.0992353	0.322858	0.0517212
chrI_12501_+	0	0	0.349732	0	0.082054
chrI_12521_+	0.153469	0	0.519289	0	0.342141
chrI_12541_+	0.170537	-0.177827	0.411713	-0.136353	0.0342288
chrI_12561_+	-0.0649531	-0.621897	-0.128058	0.525903	-0.0623018
chrI_12581_+	0.215475	-0.282921	-0.0441466	0.84986	-0.302501
chrI_12601_+	0.583333	-0.0757142	0.260078	1.21666	-0.20951
chrI_12621_+	-0.179352	-0.688416	-0.134239	0.668106	-0.354116
chrI_12641_+	0.0208654	-0.0631289	0.205102	0.616934	-0.36688
chrI_12661_+	0.472525	-0.0848191	0.542141	0.998173	-0.0306066
chrI_12681_+	0.197008	-0.189688	0.695335	0.42879	0.0155378
chrI_12701_+	0.223529	-0.67593	0.615737	0.0750331	-0.0677823
chrI_12721_+	0.120143	-0.516701	0.432311	0.14269	-0.163107
chrI_12741_+	0.480771	-0.149346	1.03847	1.21343	0.213334
chrI_12761_+	0.415411	0	0.852328	1.31911	0.240193
chrI_12781_+	0	0	0.199683	0.297549	0.00416103
chrI_12801_+	0	0	0.45357	0.401436	0.0557656
chrI_12821_+	-0.142098	0.183325	0.151581	-0.108884	0.361125
chrI_12841_+	-0.00986891	0.0973748	0.232226	-0.204276	0.0770963
chrI_12861_+	0.41944	0.0882543	0.149723	0.14507	-0.250039
chrI_12881_+	0.484115	-0.0254206	0.211951	0.168294	0.0161896
chrI_12901_+	0.0482383	0.756615	0.273356	-0.14405	-0.0773581
chrI_12921_+	0.0298086	0.754673	0.117042	-0.0840554	0.20332
chrI_12941_+	0.00533376	0.328964	-0.00781343	0.332012	0.131158
chrI_12961_+	-0.220761	-0.220761	-0.0043569	-0.220761	-0.197875
chrI_12981_+	-0.0852711	-0.321108	-0.188119	-0.321108	-0.279498
chrI_13001_+	-0.0182478	-0.100791	-0.079057	-0.100791	-0.0591808
chrI_13021_+	-0.224776	-0.224776	-0.200397	0.450155	0.0234669
chrI_13041_+	-0.124504	-0.315728	-0.105025	1.55489	0.28931
chrI_13061_+	-0.100337	0.256108	0.224664	1.14035	0.598688
chrI_13081_+	-0.49911	-0.0158134	-0.0855417	-0.0068957	-0.34027
chrI_13101_+	-0.47684	-0.245436	-0.457059	0.947893	-0.369436
chrI_13121_+	0.219644	0.0989922	0.154383	0.812245	-0.00213311
chrI_13141_+	0.210456	0.262569	0.30049	0.668877	0.0416103
chrI_13161_+	-0.14405	-0.14405	0.0963984	-0.14405	-0.114923
chrI_13181_+	0.0191989	-0.169471	-0.0745845	-0.169471	-0.169471
chrI_13201_+	0.210416	-0.0254206	-0.0254206	-0.0254206	-0.0254206
chrI_13221_+	-0.0399483	-0.169471	-0.169471	0.196435	-0.169471
chrI_13241_+	0.108582	-0.0169471	0.0265209	0.0261007	-0.0148666
chrI_13261_+	0	0.147695	0.0825891	0.459833	0.0416103
chrI_13281_+	0.308533	0.596213	0.113769	0.401436	0.0759874
chrI_13301_+	0.12553	0.716178	0.236553	0.321149	0.0897575
chrI_13321_+	0	0.446565	0.13299	0	0.082054
chrI_13341_+	0	0	0.174706	0	0.0557656
chrI_13361_+	-0.159302	-0.159302	0.0897273	0.0310956	-0.083315
chrI_13381_+	-0.0607043	-0.213999	0.00441704	0.547593	-0.16043
chrI_13401_+	-0.123638	-0.170805	-0.166458	0.209991	-0.129195
chrI_13421_+	0	0	0.0869359	0	0.0374493
chrI_13441_+	-0.169471	-0.169471	-0.139043	0.45156	-0.169471
chrI_13461_+	-0.0784544	-0.160997	-0.104113	0.554146	-0.146434
chrI_13481_+	0.235837	0	0.191739	0.055829	0.0436325
chrI_13501_+	0	0	0.228253	0	0.05981
chrI_13521_+	0	0	0.202428	0.0486335	0.0416103
chrI_13541_+	0.0941472	0	0.636345	0.972669	0.0374493
chrI_13561_+	0.156912	0	0.552676	0.875402	0.0395298
chrI_13581_+	0.078456	0.164105	0.057552	0	0.272167
chrI_13601_+	0	0.328211	0.0391212	0	0.315404
chrI_13621_+	0.0707511	0.180516	0.0869359	0	0.130896
chrI_13641_+	0.235837	0	0.0989883	0	0.0777895
chrI_13661_+	-0.0176655	-0.13939	0.137316	0.161945	0.136802
chrI_13681_+	-0.0223031	-0.179215	0.244713	0.251263	0.0525646
chrI_13701_+	0.109838	0	0.436735	0.150667	0.347285
chrI_13721_+	0	0	0.172462	0	0.126968
chrI_13741_+	0	0	0.162527	0	0.0638543
chrI_13761_+	0	0	0.00812635	0	0.0410303
chrI_13781_+	0	0	0.00812635	0.647353	0.153949
chrI_13801_+	0	0	0.162527	0.761592	0.114856
chrI_13821_+	0	0	0.154401	0.0380796	0
chrI_13841_+	0.00538778	-0.218658	-0.186153	-0.218658	-0.218658
chrI_13861_+	-0.00790261	-0.210919	-0.0666073	-0.24374	-0.235535
chrI_13881_+	-0.0597384	0.268473	0.175818	-0.0597384	0.0223156
chrI_13901_+	0.33032	0.3118	0.214203	0.150667	0.0738486
chrI_13921_+	0.220884	0	0.18057	0.430478	0
chrI_13941_+	0.0156912	0	0.0596202	0.0860956	0.0187246
chrI_13961_+	-0.169259	-0.169259	-0.0536241	-0.169259	-0.115515
chrI_13981_+	-0.255667	-0.255667	-0.115433	-0.255667	-0.245264
chrI_14001_+	-0.0338942	-0.0338942	-0.0121602	0.181345	-0.0338942
chrI_14021_+	0	0.253912	0.0084466	0.678814	0
chrI_14041_+	-0.176609	0.839043	0.164935	0.435981	-0.143321
chrI_14061_+	-0.0963324	0.716189	0.263752	0.032811	-0.0547222
chrI_14081_+	0.0128866	-0.0796512	0.0176378	0.0809232	0.0458102
chrI_14101_+	0.101044	-0.269107	-0.0864216	0.132329	-0.035741
chrI_14121_+	-0.0354963	-0.0177601	-0.107962	-0.0614864	-0.120737
chrI_14141_+	0	0.820786	0	0	0.0738486
chrI_14161_+	0	0.0820786	0	0	0.0082054
chrI_14181_+	-0.00270838	-0.049782	-0.049782	-0.049782	-0.049782
chrI_14201_+	-0.0337727	-0.159302	-0.159302	-0.159302	-0.122261
chrI_14221_+	0	0	0	0	0.0513129
chrI_14241_+	0	0	0	0.172191	0
chrI_14261_+	0	0	0.0893899	0.430478	0.0145636
chrI_14281_+	0	0	0.174215	0.279811	0.0312077
chrI_14301_+	-0.179215	-0.179215	-0.053901	-0.179215	0.0008778
chrI_14321_+	-0.199128	-0.199128	-0.112192	-0.199128	0.13322
chrI_14341_+	-0.0099564	-0.0099564	-0.00126281	-0.0099564	0.0217534
chrI_14361_+	0	0	0	0	0.210108
chrI_14381_+	0	0	0.125904	0	0.208615
chrI_14401_+	-0.093209	-0.093209	0.215376	-0.093209	0.0065493
chrI_14421_+	-0.169471	-0.169471	-0.0354402	-0.169471	-0.128444
chrI_14441_+	-0.0677884	-0.0677884	-0.0677884	-0.0677884	-0.0677884
chrI_14461_+	0	0	0	0.240862	0.00208052
chrI_14481_+	-0.0398256	-0.0398256	-0.0398256	0.36161	0.00178484
chrI_14501_+	-0.104793	-0.199128	-0.120886	-0.0586254	-0.151451
chrI_14521_+	0.0718076	0.192011	-0.0479608	-0.0696948	-0.0530504
chrI_14541_+	0	0.741501	0.0484051	0	0.00208052
chrI_14561_+	0.153324	0	0.533662	0.236763	0.11486
chrI_14581_+	0.529862	0	0.287035	0.172191	0.113576
chrI_14601_+	0.0859682	0.0479289	0.00752058	-0.152524	0.136747
chrI_14621_+	-0.11863	0.232163	0.190379	-0.11863	0.0649633
chrI_14641_+	0	0	0.238971	0	0.154402
chrI_14661_+	0.176878	0	0.00869359	0	0.246823
chrI_14681_+	0.160999	0	0	0	0.0249662
chrI_14701_+	0.141221	0	0.120535	0	0.082054
chrI_14721_+	0	0	0.264923	0.341221	0.0395298
chrI_14741_+	-0.00376776	-0.0508413	0.148464	0.350595	-0.00923109
chrI_14761_+	-0.0178929	-0.135577	-0.0921088	-0.0954332	-0.116852
chrI_14781_+	0	0	0	0	0
chrI_14801_+	0.247069	0	0.0524366	0	0.0270467
chrI_14821_+	0.498346	0	0.258874	0	0.0658765
chrI_14841_+	0	0	0.123093	0	0.0353688
chrI_14861_+	0	0	0	0	0
chrI_14881_+	0	0	0.00434679	0.0380796	0
chrI_14901_+	0	0	0.0869359	0.761592	0
chrI_14921_+	0	0	0.0475678	0.761592	0
chrI_14941_+	0	0	0.168932	0	0.0374493
chrI_14961_+	0.133375	0	0.168932	0	0
chrI_14981_+	0.0235368	0	0.0168932	0	0
chrI_15001_+	0	0	0	0	0
chrI_15021_+	0.235837	0	0.0652019	0	0.10145
chrI_15041_+	0.224045	0	0.217422	0	0.107627
chrI_15061_+	0	0	0.128685	0	0.0104026
chrI_15081_+	0	0	0	0	0
chrI_15101_+	0	0	0	0	0
chrI_15121_+	0	0	0	0	0
chrI_15141_+	-0.00847355	-0.00847355	0.0654818	-0.00847355	0.0102511
chrI_15161_+	-0.169471	-0.169471	0.0421331	-0.169471	-0.146586
chrI_15181_+	-0.152524	-0.152524	-0.101844	-0.152524	-0.152524
chrI_15201_+	0	0	0	0	0
chrI_15221_+	0	0	0	0	0.00832206
chrI_15241_+	0	0	0	0	0.0416103
chrI_15261_+	0	0	0	0	0.0332882
chrI_15281_+	0.0706104	0.123118	0	0	0.0691257
chrI_15301_+	0.078456	0.820786	0.189466	0	0.631212
chrI_15321_+	0	0.0820786	0.102287	0.430478	0.100708
chrI_15341_+	0	0	0.00434679	0.0215239	0.0395298
chrI_15361_+	0	0	0	0.429086	0.0416103
chrI_15381_+	-0.143159	-0.118102	0.0528966	0.571984	-0.067392
chrI_15401_+	-0.321108	0.180024	-0.00673439	-0.0708079	-0.16333
chrI_15421_+	-0.160106	-0.160106	-0.0544631	-0.160106	-0.121153
chrI_15441_+	0	0	0.201488	0	0
chrI_15461_+	-0.363396	-0.363396	-0.196375	-0.363396	-0.348833
chrI_15481_+	-0.336668	-0.336668	-0.336668	-0.336668	-0.228163
chrI_15501_+	0.156912	0	0.0162527	0	0.327264
chrI_15521_+	0.127043	-0.0298692	0.242201	-0.0298692	0.055606
chrI_15541_+	-0.183437	-0.199128	0.0948512	-0.199128	-0.180403
chrI_15561_+	-0.10952	-0.10952	-0.00877628	-0.10952	-0.10952
chrI_15581_+	0	0	0.220968	0	0
chrI_15601_+	0	0.29539	0.121895	0	0.0208051
chrI_15621_+	0	0.147695	0	0	0.0291272
chrI_15641_+	0	0	0	0.120431	0.0416103
chrI_15661_+	0	0	0.0391212	0.401436	0.0416103
chrI_15681_+	0	0	0.0391212	0.260933	0.0854751
chrI_15701_+	0	0	0	0	0.240365
chrI_15721_+	0	0	0	0	0.0555906
chrI_15741_+	0	0	0	0	0.0394715
chrI_15761_+	0	0	0.101359	0	0.0353688
chrI_15781_+	0	0	0.0760194	0	0.0145636
chrI_15801_+	0	0	0	0	0
chrI_15821_+	0	0	0	0	0
chrI_15841_+	0	0	0	0	0
chrI_15861_+	0	0.125283	0	0	0.0144469
chrI_15881_+	0	0.375849	0	0	0.126723
chrI_15901_+	0	0	0.123434	0.10762	0.196443
chrI_15921_+	-0.0338942	0.166559	0.274691	0.396584	0.147844
chrI_15941_+	-0.160997	0.340135	0.0211649	0.273838	0.0647254
chrI_15961_+	0	0.0250566	0.0869359	0	0.107627
chrI_15981_+	0	0	0.0260808	0	0.0533351
chrI_16001_+	-0.149346	-0.149346	-0.149346	-0.149346	-0.149346
chrI_16021_+	-0.149346	-0.149346	-0.149346	-0.149346	-0.149346
chrI_16041_+	-0.0696948	-0.0696948	-0.0696948	0.704533	-0.0696948
chrI_16061_+	0	0.229748	0	1.19112	0.0312077
chrI_16081_+	0.0470736	0.180516	0.0738955	0.357336	0.00416103
chrI_16101_+	0.267062	0	0.0695487	0	0
chrI_16121_+	0.0589592	0	0	0	0
chrI_16141_+	0	0	0	0.607872	0
chrI_16161_+	0	0	0	0.321814	0
chrI_16181_+	0	0	0.0434679	0	0.0329383
chrI_16201_+	0	0	0.102287	0	0.0513129
chrI_16221_+	0	0	0.213176	0	0
chrI_16241_+	0	0	0.0893899	0	0
chrI_16261_+	0	0	0	0	0
chrI_16281_+	0	0	0	0	0
chrI_16301_+	0	0	0	0	0.00832206
chrI_16321_+	0	0	0	0	0.0332882
chrI_16341_+	0	0	0	0	0
chrI_16361_+	0	0	0	0	0.0353688
chrI_16381_+	0	0	0	0	0.0104026
chrI_16401_+	0	0	0	0	0
chrI_16421_+	-0.0554262	-0.20872	-0.0821135	-0.20872	-0.171563
chrI_16441_+	-0.0852711	-0.321108	-0.0806597	-0.321108	-0.239054
chrI_16461_+	-0.0255813	-0.0963324	0.0926116	-0.0963324	-0.0509694
chrI_16481_+	0	0	0.130022	0	0
chrI_16501_+	0.053804	-0.0169471	0.194324	-0.0169471	-0.00446404
chrI_16521_+	0.199152	-0.252871	0.0630685	-0.252871	-0.145244
chrI_16541_+	0.122074	0.295103	-0.0964414	-0.240775	-0.178942
chrI_16561_+	-0.121442	0.396292	-0.199128	-0.199128	-0.199128
chrI_16581_+	0.0725865	0.0793566	-0.0099564	-0.0099564	-0.00579537
chrI_16601_+	0.141502	0	0.0130404	0	0.0678987
chrI_16621_+	0	0	0.0869359	0	0.0780096
chrI_16641_+	0	0	0.0347744	0	0.0145636
chrI_16661_+	0	0	0	0	0
chrI_16681_+	-0.228642	-0.258484	-0.258484	0.198472	-0.198848
chrI_16701_+	0.097153	-0.201266	-0.201266	0.560326	-0.156078
chrI_16721_+	-0.169259	-0.169259	-0.169259	-0.05502	-0.169259
chrI_16741_+	-0.0896076	-0.0896076	-0.0896076	-0.0896076	-0.0896076
chrI_16761_+	-0.149346	-0.149346	-0.149346	-0.149346	-0.149346
chrI_16781_+	0	0.0492316	0	0	0
chrI_16801_+	0	0.229748	0.0695487	0	0
chrI_16821_+	0	0	0.0130404	0	0
chrI_16841_+	0	0	0	0	0
chrI_16861_+	0	0	0	0	0
chrI_16881_+	0	0	0	0	0
chrI_16901_+	0	0	0	0	0
chrI_16921_+	0	0	0	0	0
chrI_16941_+	0	0	0	0	0
chrI_16961_+	0	0	0	0	0
chrI_16981_+	0	0	0	0	0
chrI_17001_+	0	0	0	0	0.00832206
chrI_17021_+	0	0	0	0	0.0416103
chrI_17041_+	0	0	0	0	0.0228857
chrI_17061_+	0	0	0	0	0
chrI_17081_+	0	0	0	0	0
chrI_17101_+	0	0	0	0	0
chrI_17121_+	0	0	0	0	0
chrI_17141_+	0	0	0	0	0
chrI_17161_+	0	0	0	0	0.0124831
chrI_17181_+	0	0	0	0	0.0228857
chrI_17201_+	0	0	0	0	0
chrI_17221_+	0	0	0	0	0
chrI_17241_+	0	0	0	0	0
chrI_17261_+	0	0	0	0	0
chrI_17281_+	0	0	0	0	0.0187246
chrI_17301_+	-0.0338942	-0.0338942	-0.0338942	-0.0338942	0.00771604
chrI_17321_+	-0.110156	-0.110156	-0.0623414	-0.110156	-0.0976731
chrI_17341_+	0	0	0.0434679	0	0
chrI_17361_+	0	0	0	0	0
chrI_17381_+	0	0	0	0	0.00624155
chrI_17401_+	0	0	0	0	0.0353688
chrI_17421_+	0.0235368	0	0.0130404	0	0
chrI_17441_+	0.269347	0	0.0825891	0	0
chrI_17461_+	-0.074815	-0.074815	-0.074815	-0.074815	-0.074815
chrI_17481_+	-0.374075	-0.374075	-0.321913	-0.374075	-0.374075
chrI_17501_+	-0.280556	-0.280556	-0.245782	-0.280556	-0.249348
chrI_17521_+	0	0	0	0	0.00416103
chrI_17541_+	0	0	0	0	0
chrI_17561_+	-0.135577	-0.135577	-0.135577	-0.135577	-0.135577
chrI_17581_+	-0.0508413	-0.0508413	-0.0508413	-0.0508413	-0.0508413
chrI_17601_+	0	0	0	0	0
chrI_17621_+	0	0	0	0	0
chrI_17641_+	0	0	0	0	0
chrI_17661_+	0	0	0	0.0430478	0
chrI_17681_+	0	0	0	0.430478	0
chrI_17701_+	0	0	0	0.408954	0
chrI_17721_+	0	0	0	0	0
chrI_17741_+	-0.127103	-0.127103	-0.053966	-0.127103	-0.127103
chrI_17761_+	-0.169471	-0.169471	-0.0231965	-0.169471	-0.169471
chrI_17781_+	-0.0169471	-0.0169471	-0.0169471	-0.0169471	-0.0169471
chrI_17801_+	0	0	0	0	0
chrI_17821_+	0	0	0	0	0
chrI_17841_+	0	0	0	0	0
chrI_17861_+	0	0	0	0	0
chrI_17881_+	0	0	0	0	0.00208052
chrI_17901_+	0.00091199	-0.193831	-0.00520625	-0.193831	-0.0555336
chrI_17921_+	-0.0193837	-0.176439	-0.0336614	-0.176439	0.0406784
chrI_17941_+	0	0	0	0	0
chrI_17961_+	0	0	0	0	0
chrI_17981_+	0	0	0	0	0
chrI_18001_+	0	0	0	0	0.0395298
chrI_18021_+	0	0	0.13154	0	0.0416103
chrI_18041_+	0	0	0.148433	0	0.00208052
chrI_18061_+	0	0	0	0	0
chrI_18081_+	0	0	0	0	0
chrI_18101_+	0	0	0	0	0
chrI_18121_+	0.279861	0	0	0	0.0247912
chrI_18141_+	0.276366	0	0	0	0.082054
chrI_18161_+	0.0707511	0.0656422	0	0	0.026755
chrI_18181_+	0	0.328211	0	0	0
chrI_18201_+	0	0.0164105	0	0	0
chrI_18221_+	0.0863016	0.175396	0	0	0.0166441
chrI_18241_+	0.0941472	0.325736	0	0	0.0249662
chrI_18261_+	0.101993	0	0	0	0
chrI_18281_+	0.0313824	0	0	0	0
chrI_18301_+	0	0	0	0	0
chrI_18321_+	0	0	0	0	0.0332882
chrI_18341_+	0.212253	0	0	0	0.00416103
chrI_18361_+	0.0235837	0	0	0	0
chrI_18381_+	0	0	0	0	0.0270467
chrI_18401_+	0	0	0	0	0.0416103
chrI_18421_+	0.109838	0	0	0	0.0145636
chrI_18441_+	0.0313824	0	0	0	0
chrI_18461_+	-0.13939	-0.13939	0.00688505	-0.13939	-0.13939
chrI_18481_+	-0.199128	-0.199128	-0.069106	-0.199128	-0.199128
chrI_18501_+	0.162471	-0.049782	-0.049782	-0.049782	-0.0123326
chrI_18521_+	0.0943348	0	0	0	0.0104026
chrI_18541_+	0	0	0	0	0
chrI_18561_+	0	0	0	0	0
chrI_18581_+	0	0	0	0	0
chrI_18601_+	0	0	0	0	0
chrI_18621_+	0	0	0	0	0
chrI_18641_+	0.0313824	0	0.0695487	0	0
chrI_18661_+	0.156912	0	0.0173872	0	0
chrI_18681_+	0.101993	0	0	0	0
chrI_18701_+	0.0078456	0	0	0	0
chrI_18721_+	0.149066	0	0	0	0.270139
chrI_18741_+	-0.0099564	-0.0099564	-0.0099564	-0.0099564	0.0050513
chrI_18761_+	-0.0358835	-0.169259	-0.169259	-0.169259	-0.169259
chrI_18781_+	0.096321	-0.060591	-0.0443382	-0.060591	0.239563
chrI_18801_+	-0.680487	-0.719715	-0.557188	-0.719715	-0.390756
chrI_18821_+	-0.658698	-0.658698	-0.468665	-0.658698	-0.572133
chrI_18841_+	-0.199128	-0.199128	-0.112192	-0.199128	-0.119096
chrI_18861_+	-0.0199128	-0.0199128	0.0322487	-0.0199128	-0.011649
chrI_18881_+	0	0	0.0825891	0	0
chrI_18901_+	0	0	0.0173872	0	0
chrI_18921_+	0	0	0	0	0
chrI_18941_+	0	0	0	0	0
chrI_18961_+	0	0	0	0	0
chrI_18981_+	0	0	0	0	0
chrI_19001_+	0	0	0	0	0
chrI_19021_+	0	0	0	0	0
chrI_19041_+	0	0	0	0.321149	0
chrI_19061_+	0	0	0	0.0401436	0
chrI_19081_+	0	0	0	0	0
chrI_19101_+	0	0	0	0	0
chrI_19121_+	0	0	0	0	0
chrI_19141_+	0	0	0	0	0
chrI_19161_+	0	0.350792	0	0	0
chrI_19181_+	0	0.200453	0	0	0
chrI_19201_+	0	0	0.0347744	0	0.0228857
chrI_19221_+	0	0	0.0869359	0.260933	0.0416103
chrI_19241_+	0	0	0.0652019	0.401436	0.0187246
chrI_19261_+	-0.00847355	-0.00847355	0.00022004	0.226196	-0.00847355
chrI_19281_+	-0.152524	-0.152524	-0.0829752	0.609068	-0.142121
chrI_19301_+	0	0	0	0.0761592	0.0353688
chrI_19321_+	0.0589592	0	0	0	0
chrI_19341_+	0.235837	0	0	0	0
chrI_19361_+	0.165086	0	0	0	0
chrI_19381_+	0	0	0	0	0.0395298
chrI_19401_+	-0.0642216	-0.0642216	-0.0642216	-0.0642216	-0.0558996
chrI_19421_+	-0.321108	-0.321108	-0.321108	-0.321108	-0.175492
chrI_19441_+	-0.144499	-0.144499	-0.144499	-0.144499	0.216029
chrI_19461_+	0	0	0	0	0.244232
chrI_19481_+	0	0	0	0	0.0395298
chrI_19501_+	0	0	0	0	0.0312077
chrI_19521_+	0	0	0	0	0
chrI_19541_+	0	0	0	0	0
chrI_19561_+	0	0	0	0	0.0353688
chrI_19581_+	0	0	0	0	0.0291272
chrI_19601_+	0	0	0.130022	0	0
chrI_19621_+	0	0	0.0406318	0	0
chrI_19641_+	0.149066	0	0	0	0
chrI_19661_+	0.19795	0	0	0	0.0249662
chrI_19681_+	0.193588	0	0	0.10762	0.0104026
chrI_19701_+	0	0	0.121895	0.430478	0.135069
chrI_19721_+	0	0	0.162527	0.344382	0.300154
chrI_19741_+	0	0	0.0487581	0	0.0600308
chrI_19761_+	0	0	0	0	0
chrI_19781_+	0	0	0	0	0
chrI_19801_+	0	0	0	0	0
chrI_19821_+	0	0	0	0	0
chrI_19841_+	0	0	0	0	0
chrI_19861_+	0	0	0	0	0
chrI_19881_+	0	0	0	0	0.0416103
chrI_19901_+	-0.0696948	-0.0696948	-0.0696948	-0.0696948	-0.0280843
chrI_19921_+	-0.199128	-0.199128	-0.199128	-0.199128	-0.199128
chrI_19941_+	-0.0099564	-0.0099564	-0.0099564	-0.0099564	-0.0099564
chrI_19961_+	0	0	0	0	0
chrI_19981_+	0	0	0	0	0
chrI_20001_+	0	0	0	0	0
chrI_20021_+	0	0	0	0	0
chrI_20041_+	0.133375	0	0	0	0
chrI_20061_+	0.133375	0	0	0	0
chrI_20081_+	0	0	0	0	0
chrI_20101_+	0	0	0	0	0
chrI_20121_+	0	0	0	0	0
chrI_20141_+	0	0	0	0	0
chrI_20161_+	0	0	0	0	0
chrI_20181_+	0	0	0	0	0
chrI_20201_+	0.106127	0	0	0	0
chrI_20221_+	0.176878	0	0	0	0
chrI_20241_+	0	0	0	0	0
chrI_20261_+	0	0	0	0	0
chrI_20281_+	0	0	0	0	0
chrI_20301_+	0	0	0	0	0
chrI_20321_+	0	0	0	0	0
chrI_20341_+	0	0	0	0	0
chrI_20361_+	0	0	0	0	0
chrI_20381_+	-0.10952	-0.10952	-0.10952	-0.10952	-0.10952
chrI_20401_+	-0.0696948	-0.0696948	-0.0696948	-0.0696948	-0.0696948
chrI_20421_+	0	0	0	0	0
chrI_20441_+	0	0	0	0	0
chrI_20461_+	0	0.0492316	0.0565503	0	0.0680496
chrI_20481_+	0	0.29539	0.216404	0	0.168354
chrI_20501_+	0	0	0	0	0.0187246
chrI_20521_+	0	0	0	0	0
chrI_20541_+	0	0	0	0	0
chrI_20561_+	0	0	0	0	0
chrI_20581_+	0	0	0	0	0
chrI_20601_+	0	0	0.308585	0	0
chrI_20621_+	0	0	0.308585	0	0
chrI_20641_+	0	0	0	0	0
chrI_20661_+	0	0	0	0	0
chrI_20681_+	0	0	0	0	0
chrI_20701_+	0	0	0	0	0
chrI_20721_+	0	0	0	0	0
chrI_20741_+	0	0	0	0	0
chrI_20761_+	0	0	0	0	0
chrI_20781_+	0.212253	0	0	0	0.0249662
chrI_20801_+	0.249268	0	0	0	0.0166441
chrI_20821_+	0.144037	0	0.0347744	0	0
chrI_20841_+	0	0	0.0869359	0	0
chrI_20861_+	0	0	0.0434679	0	0
chrI_20881_+	0	0	0	0	0
chrI_20901_+	0.0596838	0	0	0	0
chrI_20921_+	0.330634	0	0.163483	0	0.332348
chrI_20941_+	0.400241	0	0.378654	0	0.363839
chrI_20961_+	0.0706104	0	0.394256	0	0.0475427
chrI_20981_+	0	0	0.14699	0	0
chrI_21001_+	0	0	0	0	0
chrI_21021_+	0	0	0	0	0
chrI_21041_+	0	0	0	0	0
chrI_21061_+	0	0	0	0	0
chrI_21081_+	0.082543	0	0	0	0.0249662
chrI_21101_+	0.117919	0	0	0	0.0416103
chrI_21121_+	0	0.785119	0	0	0.0416103
chrI_21141_+	0	0	0	0	0.0124831
chrI_21161_+	0	0	0	0	0.0312077
chrI_21181_+	0	0	0	0	0
chrI_21201_+	0	0	0	0	0
chrI_21221_+	0.0943348	0	0	0	0
chrI_21241_+	0.117919	0	0	0	0
chrI_21261_+	0.0863016	0	0	0	0
chrI_21281_+	0.0627648	0	0	0	0
chrI_21301_+	0	0	0	0	0
chrI_21321_+	0	0	0	0	0
chrI_21341_+	0	0	0	0	0
chrI_21361_+	0	0	0	0	0.0166441
chrI_21381_+	0	0	0	0	0.049699
chrI_21401_+	0	0	0	0	0.0394131
chrI_21421_+	0	0	0	0	0
chrI_21441_+	0	0	0	0	0.00208052
chrI_21461_+	0	0	0	0	0.0416103
chrI_21481_+	0.224045	0	0	0	0.0228857
chrI_21501_+	0.0353755	0	0	0	0
chrI_21521_+	0	0	0	0	0
chrI_21541_+	0	0	0	0	0
chrI_21561_+	0	0	0	0	0
chrI_21581_+	0	0	0	0	0
chrI_21601_+	0	0	0	0	0
chrI_21621_+	0	0	0	0	0
chrI_21641_+	0	0	0.0406318	0	0.0367559
chrI_21661_+	0	0	0.162527	0	0.121397
chrI_21681_+	-0.199128	-0.199128	-0.142243	-0.199128	-0.154558
chrI_21701_+	-0.179215	-0.179215	-0.179215	-0.179215	-0.179215
chrI_21721_+	-0.0696948	-0.0696948	-0.0696948	-0.0696948	0.125405
chrI_21741_+	0	0	0	0	0.0600308
chrI_21761_+	0	0	0	0	0
chrI_21781_+	0	0	0	0	0
chrI_21801_+	0	0	0	0	0
chrI_21821_+	0	0	0	0	0
chrI_21841_+	0	0	0	0	0
chrI_21861_+	0	0	0	0	0
chrI_21881_+	0	0	0	0	0
chrI_21901_+	0	0	0	0	0
chrI_21921_+	0	0	0	0	0
chrI_21941_+	0	0	0	0	0
chrI_21961_+	0	0	0	0	0.0208051
chrI_21981_+	0	0	0	0	0.0145636
chrI_22001_+	0	0	0	0	0
chrI_22021_+	0	0	0	0	0
chrI_22041_+	0	0	0	0.0200718	0
chrI_22061_+	0	0	0	0.321149	0
chrI_22081_+	0	0	0	0	0
chrI_22101_+	0	0	0	0	0
chrI_22121_+	0	0	0	0	0
chrI_22141_+	0	0	0	0	0
chrI_22161_+	0	0	0	0	0
chrI_22181_+	0	0	0	0	0
chrI_22201_+	0	0	0	0	0
chrI_22221_+	0	0	0	0	0
chrI_22241_+	0	0	0	0	0
chrI_22261_+	0.0161025	-0.0935187	-0.0935187	-0.0935187	-0.0935187
chrI_22281_+	0.0547484	-0.317964	-0.317964	-0.317964	-0.317964
chrI_22301_+	0	0	0	0	0
chrI_22321_+	0	0	0	0	0
chrI_22341_+	0	0	0	0	0
chrI_22361_+	0	0	0	0	0
chrI_22381_+	0	0	0	0	0
chrI_22401_+	0	0	0	0	0
chrI_22421_+	0	0	0	0	0
chrI_22441_+	0	0	0	0	0
chrI_22461_+	0	0	0	0	0
chrI_22481_+	0	0	0	0	0
chrI_22501_+	0	0	0	0	0
chrI_22521_+	0	0	0	0	0
chrI_22541_+	0	0	0	0	0
chrI_22561_+	0	0	0	0	0
chrI_22581_+	0	0	0	0	0
chrI_22601_+	0	0	0	0	0
chrI_22621_+	0	0	0	0	0
chrI_22641_+	0	0	0.132247	0	0
chrI_22661_+	0	0	0.0802611	0	0
chrI_22681_+	0	0	0	0	0
chrI_22701_+	0	0	0	0	0
chrI_22721_+	0	0	0	0	0
chrI_22741_+	0	0	0	0	0
chrI_22761_+	0	0	0	0	0
chrI_22781_+	0	0	0	0	0
chrI_22801_+	0	0	0	0	0
chrI_22821_+	0	0	0	0	0.0312077
chrI_22841_+	0	0	0	0	0.0312077
chrI_22861_+	0	0	0	0	0
chrI_22881_+	0	0	0	0	0.0332882
chrI_22901_+	0	0	0	0	0.0416103
chrI_22921_+	0	0	0	0	0.0104026
chrI_22941_+	0	0	0	0	0
chrI_22961_+	0	0	0	0	0
chrI_22981_+	0	0	0	0	0
chrI_23001_+	0	0	0	0	0
chrI_23021_+	0	0	0	0	0
chrI_23041_+	0	0	0	0	0
chrI_23061_+	0	0	0	0	0
chrI_23081_+	0.0943348	0	0	0	0
chrI_23101_+	0.153294	0	0	0	0
chrI_23121_+	0	0	0	0	0
chrI_23141_+	0	0	0	0	0
chrI_23161_+	0	0	0	0	0
chrI_23181_+	0	0	0	0.0430478	0
chrI_23201_+	0	0	0	0.430478	0
chrI_23221_+	0	0	0.0304276	0.129143	0
chrI_23241_+	0	0	0.0782423	0	0.0759291
chrI_23261_+	0	0	0	0	0.0041027
chrI_23281_+	0	0	0	0	0
chrI_23301_+	0	0	0	0	0
chrI_23321_+	0	0	0	0	0
chrI_23341_+	0	0	0	0	0.0164108
chrI_23361_+	0	0	0	0	0.082054
chrI_23381_+	0	0	0	0	0
chrI_23401_+	0	0	0	0	0.00624155
chrI_23421_+	0	0	0	0	0.0291272
chrI_23441_+	0	0	0	0	0
chrI_23461_+	0	0	0	0	0
chrI_23481_+	0	0	0	0	0
chrI_23501_+	0	0	0	0	0
chrI_23521_+	0	0	0	0	0
chrI_23541_+	0	0	0	0	0
chrI_23561_+	0	0	0	0	0
chrI_23581_+	0	0	0	0	0
chrI_23601_+	0	0	0	0	0
chrI_23621_+	0	0	0	0	0
chrI_23641_+	0	0	0	0	0
chrI_23661_+	0	0	0	0	0
chrI_23681_+	0	0	0	0	0
chrI_23701_+	0	0.180516	0.121895	0	0
chrI_23721_+	0	0.246158	0.0812635	0	0
chrI_23741_+	0	0	0	0	0
chrI_23761_+	0	0.0751698	0.0568844	0	0
chrI_23781_+	-0.0122413	0.316534	0.0605026	-0.0593148	-0.0593148
chrI_23801_+	-0.00816348	-0.110156	-0.0536478	-0.110156	-0.110156
chrI_23821_+	0	0	0	0	0
chrI_23841_+	-0.0298692	-0.0298692	-0.0298692	-0.0298692	0.0379573
chrI_23861_+	-0.347836	-0.347836	-0.347836	-0.347836	-0.11447
chrI_23881_+	-0.312608	-0.26899	-0.312608	-0.312608	-0.139554
chrI_23901_+	0.0863016	0.872354	0	0	0.0759874
chrI_23921_+	0.156912	0	0	0	0.0416103
chrI_23941_+	0.0863016	0	0	0	0.0557656
chrI_23961_+	0	0	0	0	0.082054
chrI_23981_+	-0.169471	-0.169471	0.265477	-0.169471	-0.159069
chrI_24001_+	-0.734711	-0.717581	-0.374548	-0.750403	-0.565522
chrI_24021_+	-0.630532	-0.487408	-0.527042	-0.815619	-0.327794
chrI_24041_+	0.360441	-0.162328	-0.328908	-0.675493	-0.111313
chrI_24061_+	0.928985	0.711944	0.241201	-0.190433	0.182839
chrI_24081_+	0.266033	0.205171	0.378481	0	0.144213
chrI_24101_+	0.408615	-0.0298692	0.367613	0.434974	0.148062
chrI_24121_+	0.112711	-0.199128	0.14454	0.587412	0.741667
chrI_24141_+	0.279804	-0.159302	0.0981625	0.698634	0.604105
chrI_24161_+	0.282584	0	0.184436	0.2503	0.179986
chrI_24181_+	0.758484	0	0.213647	0.38743	0.140347
chrI_24201_+	0.282964	-0.203705	-0.149981	-0.142345	-0.173222
chrI_24221_+	0.414556	0.104969	-0.146454	-0.2368	-0.00402195
chrI_24241_+	1.09302	0.2612	0.607397	1.45649	1.32042
chrI_24261_+	0.761303	0.137076	0.522596	1.03139	0.890131
chrI_24281_+	0.039228	0	0.0521615	0	0.0274325
chrI_24301_+	0.0707511	0	0.148433	0.214543	0.347246
chrI_24321_+	0.235837	0.059542	0.119293	0.607872	0.373552
chrI_24341_+	0.153294	0.59542	0.188328	0	0.0995099
chrI_24361_+	0	0.565649	0.0511736	0	0.0738486
chrI_24381_+	0	0	0	0	0.0104026
chrI_24401_+	0.238735	0.262569	0.0652019	0	0.357177
chrI_24421_+	0.238735	0.692388	0.0608551	0	0.165343
chrI_24441_+	0.214971	0.504408	-0.224092	-0.0799099	0.0174396
chrI_24461_+	0.574854	0.181237	-0.191078	0.242371	-0.155808
chrI_24481_+	0.403965	-0.101531	-0.0832412	0.232253	-0.103547
chrI_24501_+	0.330476	0	0.0869359	0	0.215556
chrI_24521_+	0.127043	-0.0298692	0.0266391	0.0992742	0.18087
chrI_24541_+	-0.216102	-0.318094	-0.318094	0.112384	0.116175
chrI_24561_+	-0.139262	0.136361	-0.0791478	0.140549	0.0280707
chrI_24581_+	0.109838	0.400906	0.168932	0	0.157779
chrI_24601_+	0.039228	0.225509	0.121357	0	0.326963
chrI_24621_+	-0.073272	0.190648	0.181287	-0.347606	0.502247
chrI_24641_+	-0.234181	0.0993777	0.0887127	-0.401755	0.317355
chrI_24661_+	-0.0180492	0.146215	0.205076	-0.104351	0.158127
chrI_24681_+	-0.0696948	-0.0696948	-0.000393035	-0.0696948	-0.0572115
chrI_24701_+	-0.199128	-0.199128	-0.0957927	0.0591588	-0.0955999
chrI_24721_+	-0.119477	-0.119477	-0.0325408	0.311001	0.0583404
chrI_24741_+	0	0	0.021734	0.657081	0.181984
chrI_24761_+	-0.0981158	-0.0981158	0.122334	0.617027	0.156023
chrI_24781_+	-0.534709	-0.534709	0.0552489	-0.320167	-0.183656
chrI_24801_+	-0.318119	-0.45934	0.0289445	-0.45934	-0.0948802
chrI_24821_+	-0.0481726	0.0446014	0.123052	-0.273527	0.0018548
chrI_24841_+	-0.542351	0.86075	-0.231899	-0.594959	-0.336849
chrI_24861_+	-0.17048	0.704607	-0.330814	-0.320369	-0.406287
chrI_24881_+	0.0713625	0.019746	0.235099	-0.0509085	0.0896869
chrI_24901_+	0.150923	0.34598	0.441383	0.0131786	0.169046
chrI_24921_+	0.0310448	-0.243149	-0.12509	-0.243149	-0.0144003
chrI_24941_+	0.338936	0.144333	0.413328	0.0345295	0.229515
chrI_24961_+	0.811695	0.258779	1.00431	0.575224	0.139651
chrI_24981_+	0.453211	0.203051	0.708433	0.430225	0.32397
chrI_25001_+	-0.124921	0.384991	0.293583	-0.0605552	0.264342
chrI_25021_+	-0.22188	-0.0834018	0.0566194	0.0516858	0.00496026
chrI_25041_+	-0.332919	-0.427066	-0.290933	-0.125732	-0.063764
chrI_25061_+	-0.215102	-0.0362417	0.0888545	-0.25433	0.0412076
chrI_25081_+	-0.0125592	0.702883	0.27649	-0.169471	0.243142
chrI_25101_+	-0.25411	0.0163761	-0.178715	-0.332566	-0.11074
chrI_25121_+	-0.14963	-0.14963	-0.140936	-0.0635344	0.109966
chrI_25141_+	0	0	0.0652019	0.38743	0.0600308
chrI_25161_+	0	0	0.0434679	0	0.0454797
chrI_25181_+	-0.144499	-0.144499	-0.144499	0.177316	0.0687735
chrI_25201_+	-0.156022	-0.321108	-0.0936157	1.01962	0.151649
chrI_25221_+	0.0110613	0.25461	0.156405	1.08482	0.553021
chrI_25241_+	-0.529695	-0.140199	-0.322802	-0.293769	-0.290739
chrI_25261_+	-0.681487	-0.326555	-0.118876	0.234059	-0.176833
chrI_25281_+	-0.171953	-0.00668765	0.0820272	0.518154	0.100586
chrI_25301_+	0	0.515257	0.273618	0.430478	0.0374493
chrI_25321_+	0.340999	0.0164105	0.351643	0.305433	0.0658765
chrI_25341_+	0.544759	0.409065	0.648193	1.00434	0.226952
chrI_25361_+	0.307402	1.06113	0.334056	1.29832	0.19076
chrI_25381_+	-0.26024	0.325275	-0.221065	-0.200739	-0.260297
chrI_25401_+	-0.00920206	0.208497	0.182437	-0.0405844	-0.0405844
chrI_25421_+	-0.0100474	0.390949	-0.0486409	-0.135577	-0.0699336
chrI_25441_+	0.293226	0.143577	-0.0321018	-0.184635	-0.116736
chrI_25461_+	0.588199	0.153486	0.128929	-0.0762619	-0.0063962
chrI_25481_+	0.140738	0.476075	0.464391	0	0.0635792
chrI_25501_+	0	0.476075	0.240567	0	0.0395298
chrI_25521_+	-0.152524	-0.152524	-0.152524	-0.152524	-0.152524
chrI_25541_+	0	0	0	0	0
chrI_25561_+	0	0	0	0	0
chrI_25581_+	0	0	0	0.301335	0.0166441
chrI_25601_+	0	0	0.0337864	0.430478	0.0395298
chrI_25621_+	0	0	0.192208	0.150667	0
chrI_25641_+	0	0.425962	0.101192	0.365906	0.0228857
chrI_25661_+	0	0.300679	0	0.529812	0.0270467
chrI_25681_+	0	0	0	0.10762	0
chrI_25701_+	0	0	0	0	0
chrI_25721_+	0	0.0492316	0	0	0
chrI_25741_+	0.212253	0.328211	0	0.38743	0
chrI_25761_+	0.235837	0.328211	0	0.430478	0
chrI_25781_+	0.0353755	0.29539	0.0521615	0.0215239	0
chrI_25801_+	0	0	0.0260808	0	0
chrI_25821_+	0	0	0	0	0
chrI_25841_+	0	0	0	0	0
chrI_25861_+	0	0	0	0.0645717	0
chrI_25881_+	0	0.131284	0	0.430478	0
chrI_25901_+	0	0.328211	0	0.258287	0
chrI_25921_+	0.0707511	0.213337	0.0130404	0	0
chrI_25941_+	0.168404	-0.00847355	0.0784624	-0.00847355	0.0573446
chrI_25961_+	-0.169471	-0.0545968	-0.0825351	-0.169471	-0.0934836
chrI_25981_+	0	0.328211	0	0	0.197181
chrI_26001_+	0	0.421734	0	0.172191	0.300154
chrI_26021_+	0	0.114874	0	0.430478	0.120062
chrI_26041_+	-0.0508413	-0.0508413	-0.0421477	0.099826	-0.0508413
chrI_26061_+	-0.0662224	-0.152524	0.0603523	-0.152524	-0.152524
chrI_26081_+	0.156912	0	0.255234	0	0.00832206
chrI_26101_+	0.224414	0.357252	0.179025	0	0.0416103
chrI_26121_+	0.176878	0.59542	0	0	0.0291272
chrI_26141_+	0	0.267939	0	0	0.00832206
chrI_26161_+	0	0	0.0782423	0	0.0416103
chrI_26181_+	-0.093209	-0.093209	-0.00627315	-0.093209	-0.0578404
chrI_26201_+	0.00878371	-0.093209	-0.0714751	-0.093209	-0.0536794
chrI_26221_+	0.127675	-0.093209	-0.093209	-0.093209	-0.0744844
chrI_26241_+	0.378721	0.194244	-0.0197247	-0.0847355	-0.0847355
chrI_26261_+	0.116259	0.368292	0.162527	0	0.0270467
chrI_26281_+	0.212253	0.365242	0.105643	0.38743	0.0618322
chrI_26301_+	0.235837	0.328211	0	0.365906	0.0416103
chrI_26321_+	0.235837	0.29539	0	0.321149	0.0124831
chrI_26341_+	0.0235837	0	0	0.120431	0.0577878
chrI_26361_+	0	0	0.00869359	0	0.049699
chrI_26381_+	0	0	0.0869359	0	0.0249662
chrI_26401_+	0.0353755	0.131284	0.0173872	0	0
chrI_26421_+	0.235837	0.328211	0.0869359	0	0
chrI_26441_+	0.292072	0.328211	0.0869359	0.0200718	0
chrI_26461_+	0.496046	0.213337	0	0.401436	0
chrI_26481_+	0.0078456	0	0	0.0602154	0
chrI_26501_+	0.172556	0	0.323046	0.609274	0.0184913
chrI_26521_+	0.209819	-0.283199	0.21473	0.478393	-0.161802
chrI_26541_+	0.058773	-0.274725	-0.0666156	-0.0843274	-0.171253
chrI_26561_+	0	0.213337	0.0304276	0	0
chrI_26581_+	0.0627648	0.328211	0.00869359	0	0
chrI_26601_+	0.192289	0.131284	0.0782423	0	0
chrI_26621_+	0.078456	0	0.0611302	0.0215239	0.0324358
chrI_26641_+	0.450658	0.165881	0.204527	0.615092	0.12362
chrI_26661_+	0.412888	-0.167686	-0.227011	0.494451	-0.29794
chrI_26681_+	0.0271332	-0.231594	-0.315064	-0.0648616	-0.330057
chrI_26701_+	0	0.29539	0	0	0
chrI_26721_+	0.101993	0.328211	0	0.22079	0
chrI_26741_+	0.12553	0.0492316	0	0.240862	0
chrI_26761_+	0.0941472	0	0.170632	0.241934	0.00624155
chrI_26781_+	0.59343	-0.0847355	0.393903	1.22181	0.39556
chrI_26801_+	0.595957	-0.169471	0.20603	1.14716	0.38314
chrI_26821_+	0.0901141	-0.0762619	-0.00745418	0.102524	0.0391039
chrI_26841_+	0	0	0	0	0
chrI_26861_+	0	0	0	0	0
chrI_26881_+	-0.152524	-0.152524	-0.11775	-0.152524	-0.152524
chrI_26901_+	0.152114	-0.0264937	0.0276211	0.0924867	-0.0593148
chrI_26921_+	0.571455	0.328211	0.0652019	0.921164	0.0312077
chrI_26941_+	0.266585	0.0656422	0	0.583759	0.0187246
chrI_26961_+	0.0549192	0	0	0	0.0416103
chrI_26981_+	0.26022	0.154249	0.0860297	0.308265	0.0907616
chrI_27001_+	0.29394	1.10586	0.242177	0.316414	0.224627
chrI_27021_+	0.181624	1.14263	0.238193	0.283297	0.172978
chrI_27041_+	-0.146382	0.0283835	-0.183409	-0.15608	-0.184853
chrI_27061_+	-0.169259	-0.169259	-0.130138	-0.169259	-0.169259
chrI_27081_+	0	0	0.0869359	0	0
chrI_27101_+	0	0	0.384761	0	0.0533351
chrI_27121_+	0	0	0.326234	0	0.082054
chrI_27141_+	0.0353755	0	0.040769	0	0.0656533
chrI_27161_+	0.18867	0	0.207725	0	0.261372
chrI_27181_+	0	0	0.0833635	0	0.0699209
chrI_27201_+	0	0	0	0	0.0699209
chrI_27221_+	-0.189172	-0.189172	-0.0835288	-0.189172	-0.103183
chrI_27241_+	0	0	0.162527	0	0.0739653
chrI_27261_+	0.0943348	0.327481	0.141376	0.10762	0.0717229
chrI_27281_+	0.1194	0.877551	0.258302	0.245917	0.0481598
chrI_27301_+	-0.169471	0.880442	0.173903	-0.169471	-0.127861
chrI_27321_+	-0.00847355	0.0787618	0.172096	0.277584	0.282146
chrI_27341_+	0	0	0.0936536	0.572114	0.272032
chrI_27361_+	-0.0009675	-0.163983	-0.00266992	0.275291	-0.308691
chrI_27381_+	0.154039	-0.154422	-0.0776474	0.453533	-0.388887
chrI_27401_+	0.280429	0.0380084	0.178863	0.749764	-0.0315614
chrI_27421_+	0.0943348	0	0.179044	0.4134	0.0416103
chrI_27441_+	0.0497748	-0.127103	-0.0619013	-0.127103	-0.108379
chrI_27461_+	0.107253	-0.093209	0.0306251	-0.093209	-0.0682429
chrI_27481_+	0.235837	0	0.0478147	0	0.0332882
chrI_27501_+	0.0117918	0	0.0869359	0	0.0291272
chrI_27521_+	0	0	0.0434679	0.228478	0.0416103
chrI_27541_+	0.235003	0	0.0478147	0.761592	0.0124831
chrI_27561_+	0.427278	0	0.0869359	0.571194	0.0395298
chrI_27581_+	0.213639	0	0.0434679	0	0.0228857
chrI_27601_+	0	0	0.0596202	0	0.0104026
chrI_27621_+	0	0	0.164832	0	0.05981
chrI_27641_+	0	0	0.0608551	0	0.05981
chrI_27661_+	-0.11863	-0.11863	-0.00486066	-0.11863	-0.0957441
chrI_27681_+	-0.135577	-0.135577	-0.0786923	-0.135577	-0.135577
chrI_27701_+	0	0	0	0	0.00208052
chrI_27721_+	0	0	0.314335	0	0.0416103
chrI_27741_+	0	0	0.396008	0	0.0249662
chrI_27761_+	0	0	0.233241	0	0.0416103
chrI_27781_+	0	0	0.0168932	0	0.00416103
chrI_27801_+	0	0	0	0	0
chrI_27821_+	0	0	0.0782423	0	0.0374493
chrI_27841_+	0	0	0.0260808	0	0
chrI_27861_+	0	0	0.0910357	0	0
chrI_27881_+	0	0	0.0951355	0	0
chrI_27901_+	0	0	0.0869359	0	0.0104026
chrI_27921_+	0	0	0.0869359	0	0.0416103
chrI_27941_+	-0.0796512	-0.0796512	-0.0709576	-0.0796512	-0.0526042
chrI_27961_+	-0.119477	-0.119477	-0.119477	-0.119477	-0.0778661
chrI_27981_+	0	0	0	0	0.0187246
chrI_28001_+	0	0	0	0	0
chrI_28021_+	0	0	0	0	0
chrI_28041_+	0	0	0	0	0
chrI_28061_+	0	0	0	0	0
chrI_28081_+	0	0	0	0	0
chrI_28101_+	0	0	0.0478147	0	0
chrI_28121_+	-0.394086	-0.394086	-0.324538	-0.394086	-0.394086
chrI_28141_+	-0.234843	-0.234843	-0.234843	-0.234843	-0.234843
chrI_28161_+	-0.0508413	-0.0508413	-0.0508413	-0.0508413	-0.0508413
chrI_28181_+	0	0	0.0173872	0	0
chrI_28201_+	0	0	0.0608551	0	0
chrI_28221_+	0	0	0	0	0
chrI_28241_+	-0.177608	-0.224776	-0.224776	-0.224776	-0.195649
chrI_28261_+	-0.0852711	-0.321108	-0.321108	-0.321108	-0.279498
chrI_28281_+	-0.0449015	-0.080277	-0.080277	-0.080277	-0.067794
chrI_28301_+	-0.297471	-0.297471	-0.297471	-0.297471	-0.297471
chrI_28321_+	-0.20872	-0.20872	-0.20872	-0.20872	-0.20872
chrI_28341_+	0	0	0	0	0.0492907
chrI_28361_+	0	0	0	0	0.082054
chrI_28381_+	0	0	0	0	0
chrI_28401_+	0	0	0	0	0
chrI_28421_+	0	0	0	0	0
chrI_28441_+	0	0	0.00812635	0	0
chrI_28461_+	0	0	0.162527	0	0
chrI_28481_+	0.0471674	0	0.0893899	0	0.0332882
chrI_28501_+	0.00077037	-0.152524	-0.152524	-0.152524	-0.110914
chrI_28521_+	-0.0508413	-0.0508413	-0.0508413	-0.0508413	-0.0487608
chrI_28541_+	0	0	0	0	0
chrI_28561_+	0	0	0	0	0
chrI_28581_+	0	0	0	0	0
chrI_28601_+	0.171976	0.196927	0	0	0.0166441
chrI_28621_+	0.298419	0.114874	0	0	0.0228857
chrI_28641_+	0.157055	0	0	0	0
chrI_28661_+	0	0	0	0	0
chrI_28681_+	0	0	0.254994	0	0
chrI_28701_+	0	0	0.308585	0	0
chrI_28721_+	0	0	0.0544141	0	0
chrI_28741_+	0	0	0	0	0
chrI_28761_+	0	0	0	0	0
chrI_28781_+	0	0	0	0	0
chrI_28801_+	0	0	0	0	0
chrI_28821_+	0	0	0	0	0
chrI_28841_+	0	0	0	0	0
chrI_28861_+	0	0	0	0	0
chrI_28881_+	0	0	0	0	0
chrI_28901_+	0	0	0	0	0
chrI_28921_+	0	0	0	0	0
chrI_28941_+	0	0	0	0	0
chrI_28961_+	0	0	0	0	0
chrI_28981_+	0	0	0	0	0
chrI_29001_+	0	0	0	0	0
chrI_29021_+	0	0	0	0	0
chrI_29041_+	0	0	0	0	0
chrI_29061_+	0	0	0	0	0
chrI_29081_+	0	0	0	0	0
chrI_29101_+	0	0	0	0	0
chrI_29121_+	0	0	0	0	0
chrI_29141_+	0	0	0	0	0
chrI_29161_+	0	0	0	0	0
chrI_29181_+	0	0	0.00434679	0	0
chrI_29201_+	0	0	0.0869359	0	0
chrI_29221_+	0	0	0.0869359	0	0
chrI_29241_+	0	0	0.00869359	0	0
chrI_29261_+	0	0	0	0	0
chrI_29281_+	-0.0696948	-0.0696948	0.0765797	-0.0696948	-0.0551309
chrI_29301_+	-0.10952	-0.10952	-0.10952	-0.10952	-0.0866343
chrI_29321_+	0	0.29539	0	0	0.0374493
chrI_29341_+	0	0	0	0	0
chrI_29361_+	0	0	0	0	0
chrI_29381_+	0	0	0	0	0
chrI_29401_+	0	0	0	0	0
chrI_29421_+	0	0	0	0	0
chrI_29441_+	0	0	0	0	0
chrI_29461_+	0	0	0	0	0
chrI_29481_+	0	0	0	0	0
chrI_29501_+	0	0	0	0	0
chrI_29521_+	0	0	0	0	0
chrI_29541_+	0	0	0	0	0
chrI_29561_+	0	0	0	0	0
chrI_29581_+	0	0	0	0	0
chrI_29601_+	0	0	0	0	0
chrI_29621_+	0	0	0	0	0
chrI_29641_+	0	0	0	0	0
chrI_29661_+	0	0	0	0	0
chrI_29681_+	0	0	0	0	0
chrI_29701_+	0	0	0	0	0
chrI_29721_+	0	0	0	0	0
chrI_29741_+	0	0	0	0	0
chrI_29761_+	0	0	0	0	0
chrI_29781_+	0	0	0	0	0
chrI_29801_+	0	0	0	0	0
chrI_29821_+	0	0	0	0	0
chrI_29841_+	0	0	0	0	0
chrI_29861_+	0	0	0	0	0
chrI_29881_+	0	0	0	0	0
chrI_29901_+	0	0	0	0	0
chrI_29921_+	0	0	0	0	0.0208051
chrI_29941_+	0	0	0	0	0.0416103
chrI_29961_+	0	0	0	0	0.00832206
chrI_29981_+	0	0	0	0	0
chrI_30001_+	0	0.357252	0	0	0
chrI_30021_+	-0.131325	0.240049	-0.355371	-0.355371	-0.328324
chrI_30041_+	-0.472855	0.140854	-0.318413	-0.496438	-0.432584
chrI_30061_+	-0.485173	0.501252	-0.314853	-0.485173	-0.395635
chrI_30081_+	-0.495389	0.176544	-0.268918	-0.495389	-0.404151
chrI_30101_+	-0.335092	-0.146332	0.181519	-0.205949	0.337893
chrI_30121_+	-0.466874	0.353912	0.155917	-0.0363958	0.160945
chrI_30141_+	0.233998	0.878542	0.339531	0.722476	0.616238
chrI_30161_+	0.0667142	0.547528	0.158459	0.107978	0.194239
chrI_30181_+	-0.17264	0.313708	-0.101245	0.184033	0.120912
chrI_30201_+	-0.313155	-0.350236	-0.305079	0.693376	-0.312843
chrI_30221_+	-0.406808	0.216605	-0.144032	0.0635606	0.104524
chrI_30241_+	-0.0343353	0.855755	0.141265	-0.215698	0.116379
chrI_30261_+	-0.11863	1.02562	0.187565	-0.11863	0.0137828
chrI_30281_+	-0.0439416	0.331661	-0.00471877	-0.169471	-0.107639
chrI_30301_+	-0.0430962	0.125974	-0.0498268	-0.0744786	0.119679
chrI_30321_+	-0.326034	-0.526495	-0.24392	-0.526495	-0.118799
chrI_30341_+	0.0481672	0.114196	-0.0216125	-0.150118	0.214096
chrI_30361_+	0.370701	0.396597	0.228353	0.0523802	0.541578
chrI_30381_+	0.502064	-0.135341	0.237211	-0.673943	-0.183959
chrI_30401_+	0.287545	-1.02778	-0.191187	-0.491686	-0.222096
chrI_30421_+	0.160516	-0.538072	-0.0930266	-0.059933	0.276093
chrI_30441_+	-0.0762619	-0.0762619	-0.0762619	0.42107	0.324975
chrI_30461_+	-0.0161044	-0.305944	-0.150946	0.124534	0.686234
chrI_30481_+	0.354882	-0.245289	0.0170497	-0.116146	0.382956
chrI_30501_+	0.390982	0.118289	0.137334	-0.207447	-0.0509656
chrI_30521_+	0.202515	0.135611	-0.178802	-0.365522	-0.184073
chrI_30541_+	0.026724	0.183142	-0.0293274	-0.0423678	0.0314875
chrI_30561_+	-0.129433	-0.129433	-0.129433	-0.129433	-0.0982252
chrI_30581_+	-0.099564	-0.099564	-0.099564	-0.099564	-0.0725172
chrI_30601_+	0	0	0	0	0.0353688
chrI_30621_+	0	0	0.0652019	0	0.0312077
chrI_30641_+	0	0	0.0869359	0	0.00832206
chrI_30661_+	0	0	0.0347744	0	0
chrI_30681_+	0	0	0	0	0
chrI_30701_+	0	0	0	0	0
chrI_30721_+	0	0	0.0782423	0	0.0166441
chrI_30741_+	0	0	0.0608551	0	0.05981
chrI_30761_+	0	0	0	0	0.0433992
chrI_30781_+	0	0	0	0	0.0374493
chrI_30801_+	0	0	0	0	0.00208052
chrI_30821_+	0.0110129	-0.0597384	-0.0597384	-0.0597384	-0.0597384
chrI_30841_+	0.0220258	-0.119477	-0.119477	-0.119477	-0.119477
chrI_30861_+	0	0	0	0	0
chrI_30881_+	0	0	0	0	0.0391798
chrI_30901_+	-0.149346	-0.149346	-0.149346	-0.149346	-0.106238
chrI_30921_+	-0.049782	-0.049782	-0.049782	-0.049782	-0.049782
chrI_30941_+	0.109838	0	0	0	0
chrI_30961_+	0.0470736	0	0	0	0
chrI_30981_+	0	0	0	0	0
chrI_31001_+	0	0	0	0	0
chrI_31021_+	0	0	0	0	0
chrI_31041_+	0	0	0	0	0
chrI_31061_+	0	0	0	0	0
chrI_31081_+	-0.0916626	-0.0260202	-0.0916626	-0.0916626	-0.0916626
chrI_31101_+	-0.527135	-0.39938	-0.581313	-0.629128	-0.629128
chrI_31121_+	-0.65069	-0.869383	-0.782447	-0.869383	-0.869383
chrI_31141_+	-0.0794897	-0.273462	-0.260422	-0.273462	-0.273462
chrI_31161_+	0	0	0	0	0
chrI_31181_+	0	0	0	0	0.026645
chrI_31201_+	-0.17125	-0.17125	-0.0262569	-0.17125	-0.0194629
chrI_31221_+	-0.630417	-0.630417	-0.23556	-0.630417	0.139898
chrI_31241_+	-0.437451	-0.437451	-0.116944	-0.437451	0.39557
chrI_31261_+	-0.252871	0.0753401	-0.137237	-0.252871	-0.108869
chrI_31281_+	-0.135577	-0.119166	-0.0486409	-0.135577	-0.0961639
chrI_31301_+	0	0	0	0	0.255131
chrI_31321_+	0	0	0	0	0.0150077
chrI_31341_+	0	0	0.0347744	0	0.00416103
chrI_31361_+	0	0	0.0869359	0	0.0416103
chrI_31381_+	0	0	0.0173872	0	0.0436325
chrI_31401_+	0.200461	0	0	0	0.122621
chrI_31421_+	0.418219	0	0	0	0.0995492
chrI_31441_+	0.0438484	0	0	0	0.0205135
chrI_31461_+	0	0	0	0	0.00826373
chrI_31481_+	0.163981	-0.160387	-0.109737	0.342894	-0.0214474
chrI_31501_+	0.321175	-0.119551	-0.182063	0.425681	-0.0353087
chrI_31521_+	0.0792438	-0.0298692	-0.00480636	0.0216667	0.0930243
chrI_31541_+	0	0	0	0	0.0816165
chrI_31561_+	0	0	0	0	0.0918347
chrI_31581_+	-0.129433	-0.129433	-0.00753763	-0.129433	0.204295
chrI_31601_+	-0.22537	-0.22537	-0.00578039	-0.22537	0.449446
chrI_31621_+	-0.20183	-0.20183	0.026985	-0.20183	0.340503
chrI_31641_+	0	0	0	0	0
chrI_31661_+	0	0	0.0565083	0	0
chrI_31681_+	-0.0099564	-0.0099564	0.024818	-0.0099564	-0.0099564
chrI_31701_+	-0.179215	-0.179215	-0.179215	-0.179215	-0.166732
chrI_31721_+	0	0	0	0	0.0416103
chrI_31741_+	0.109621	0	0	0	0.0291272
chrI_31761_+	0.438484	0	0	0	0
chrI_31781_+	0.0657726	0	0	0	0.0249662
chrI_31801_+	0.0707511	0	0.124455	0	0.0416103
chrI_31821_+	0.141502	0	0.240449	0	0.0166441
chrI_31841_+	0	0	0.164216	0	0.0166441
chrI_31861_+	0	0	0.148433	0	0.0416103
chrI_31881_+	0.215532	0	0.160732	0	0.127347
chrI_31901_+	0.284855	0	0.12744	0	0.38162
chrI_31921_+	0.0470736	0	0	0	0.0332882
chrI_31941_+	-0.135577	-0.135577	-0.0660281	-0.135577	-0.129335
chrI_31961_+	-0.101683	-0.101683	-0.0147467	-0.101683	-0.00821093
chrI_31981_+	0.0156912	0	0.214589	0	0.0954322
chrI_32001_+	0.270118	0.29539	0.273715	0	0.269314
chrI_32021_+	0.160905	0.131284	0.15696	0	0.17864
chrI_32041_+	0.235837	0	0.228761	0.321814	0.0516629
chrI_32061_+	0.406182	-0.127816	0.566654	0.847244	0.175665
chrI_32081_+	-0.0101291	-0.0838957	0.267641	0.605621	0.00470847
chrI_32101_+	0.0313824	0	0.239212	0.150667	0.0228857
chrI_32121_+	0.141221	0	0.158884	0.140503	0.0287189
chrI_32141_+	0	0	0.168932	0.341221	0.082054
chrI_32161_+	0	0	0.132897	0	0.0678987
chrI_32181_+	0.251123	0	0.36457	0	0.0517212
chrI_32201_+	0.256102	0	0.0869359	0	0.0456547
chrI_32221_+	0.0589592	0	0	0	0.0454797
chrI_32241_+	0	0	0	0	0.082054
chrI_32261_+	-0.110156	-0.110156	-0.0536478	-0.110156	-0.0567044
chrI_32281_+	-0.0423678	-0.0423678	-0.0206338	-0.0423678	-0.0423678
chrI_32301_+	0	0	0.0782423	0	0
chrI_32321_+	0	0	0.0782423	0	0
chrI_32341_+	0.0471674	0	0	0	0.0332299
chrI_32361_+	0.075283	-0.160554	-0.160554	-0.160554	0.121278
chrI_32381_+	0.192662	-0.144499	-0.118665	-0.144499	0.096519
chrI_32401_+	0.0707511	0	0.156633	0	0
chrI_32421_+	0	0	0.0652019	0	0.0187246
chrI_32441_+	0	0	0.0869359	0	0.0638543
chrI_32461_+	0.179051	0	0.103335	0	0.200615
chrI_32481_+	0.140097	-0.158322	-0.00945742	-0.158322	0.187307
chrI_32501_+	-0.100095	-0.249305	-0.0434549	-0.249305	-0.0246035
chrI_32521_+	-0.242151	-0.242151	-0.0250787	-0.242151	-0.174252
chrI_32541_+	-0.164555	-0.164555	-0.0231793	-0.164555	-0.162475
chrI_32561_+	0	0	0	0	0.0312077
chrI_32581_+	0	0	0.0478147	0	0.0416103
chrI_32601_+	0	0	0.0869359	0	0.191846
chrI_32621_+	0	0	0.0521615	0	0.602292
chrI_32641_+	0	0.267939	0.0568844	0	0.287214
chrI_32661_+	0	0.496678	0.146274	0	0.312687
chrI_32681_+	-0.159302	0.34183	0.0256258	-0.159302	0.296648
chrI_32701_+	-0.169259	0.924773	0.137843	0.089028	0.230176
chrI_32721_+	-0.0796512	0.944528	-0.0274896	0.350827	-0.0199512
chrI_32741_+	-0.135577	0.028529	0.0689576	-0.135577	0.072847
chrI_32761_+	-0.169471	-0.169471	0.243364	-0.169471	0.029488
chrI_32781_+	0.0125514	-0.0423678	0.090346	-0.0423678	-0.0298847
chrI_32801_+	0.0673044	-0.0896076	-0.0896076	-0.0896076	0.00731566
chrI_32821_+	-0.0814439	-0.199128	-0.199128	-0.199128	-0.049008
chrI_32841_+	-0.099564	-0.099564	-0.099564	-0.099564	-0.0437982
chrI_32861_+	0.12553	0	0	0	0.0739653
chrI_32881_+	0.335573	0	0	0	0.05981
chrI_32901_+	0.319707	0	0.0347744	0	0.00832206
chrI_32921_+	0.0943348	0	0.0695487	0	0
chrI_32941_+	0	0	0.0130404	0	0
chrI_32961_+	-0.119477	-0.119477	-0.0325408	-0.119477	-0.119477
chrI_32981_+	-0.0696948	-0.0696948	-0.0392672	-0.0696948	-0.0696948
chrI_33001_+	0	0	0	0	0.0150077
chrI_33021_+	0	0	0	0	0.300154
chrI_33041_+	0	0.0164105	0	0	0.0450231
chrI_33061_+	0	0.501897	0	0.160574	0.0164691
chrI_33081_+	0	0.435095	0	0.401436	0.082054
chrI_33101_+	-0.168334	-0.135513	-0.168334	0.0524561	-0.0668173
chrI_33121_+	-0.14963	-0.14963	-0.14963	-0.14963	0.080111
chrI_33141_+	0	0	0	0	0.246901
chrI_33161_+	0	0	0.121895	0	0.515746
chrI_33181_+	0	0	0.176461	0	0.273268
chrI_33201_+	-0.437652	0.0739723	0.2574	-0.36814	-0.272591
chrI_33221_+	-0.879538	-0.911465	-0.228284	-0.947921	-0.657678
chrI_33241_+	-0.360243	-0.737967	-0.15948	-0.544251	-0.267047
chrI_33261_+	0	0	0.0391212	0	0.307809
chrI_33281_+	-0.361976	-0.361976	-0.27988	-0.361976	0.415489
chrI_33301_+	-0.28418	-0.28418	0.0208404	-0.28418	0.114763
chrI_33321_+	-0.416557	-0.416557	-0.0182365	-0.416557	-0.266541
chrI_33341_+	-0.341354	-0.364891	-0.205822	-0.364891	-0.342005
chrI_33361_+	-0.241475	-0.398387	-0.398387	-0.398387	-0.398387
chrI_33381_+	-0.345399	-0.463083	-0.463083	-0.463083	-0.362019
chrI_33401_+	-0.451066	-0.451066	-0.403251	-0.451066	-0.172096
chrI_33421_+	-0.321599	-0.153708	-0.115031	-0.352211	0.0218294
chrI_33441_+	-1.06326	-0.0725593	-0.505186	-1.46871	-0.205466
chrI_33461_+	-0.906209	-0.414801	-0.657592	-1.07018	0.000772515
chrI_33481_+	-0.740617	-0.3559	-0.517119	-0.111775	-0.314715
chrI_33501_+	-0.887684	-0.0913694	-0.597108	-0.403095	-0.618979
chrI_33521_+	-0.805522	0.0909683	-0.397793	-0.610527	0.119385
chrI_33541_+	-0.211913	0.321349	-0.152458	-0.205735	0.0247981
chrI_33561_+	0.342542	0.243476	0.0111002	-0.0847355	0.334799
chrI_33581_+	0.0856557	0.200619	0.373934	-0.123017	0.437336
chrI_33601_+	9.944e-05	0.314266	0.344066	0.241643	0.113714
chrI_33621_+	0.0290019	-0.222544	0.391673	0.754331	0.128703
chrI_33641_+	0.176428	-0.395775	0.307774	0.751655	-0.0476705
chrI_33661_+	0.0954499	-0.558538	0.170535	0.371038	-0.15539
chrI_33681_+	1.10116	0.360149	1.08174	1.09378	1.1675
chrI_33701_+	0.741027	0.148855	0.662125	0.335491	0.646819
chrI_33721_+	0.120981	-0.282548	-0.00349125	0.424181	0.35902
chrI_33741_+	-0.231176	-0.566676	-0.189354	0.931406	0.56971
chrI_33761_+	-0.538947	-0.244836	0.0177073	-0.0829018	0.342156
chrI_33781_+	-0.504235	-0.249493	-0.0189336	-0.449483	-0.0791541
chrI_33801_+	-0.370844	-0.370844	-0.370844	-0.227816	-0.234233
chrI_33821_+	-0.19756	-0.19756	-0.19756	1.0566	0.00254705
chrI_33841_+	0.101395	0.206333	0.389053	1.73295	0.447748
chrI_33861_+	-0.0696886	0.005112	0.0951295	0.606312	-0.0824131
chrI_33881_+	-0.175268	-0.360481	-0.267368	-0.0806702	-0.26269
chrI_33901_+	-0.337748	-0.0737395	-0.100922	0.0613484	-0.273306
chrI_33921_+	-0.454736	0.560878	0.105273	-0.041683	-0.366835
chrI_33941_+	0.23779	0.880709	0.369935	0.930667	0.237645
chrI_33961_+	0.623237	0.335101	0.810665	1.41469	1.03069
chrI_33981_+	0.0298419	0.0492316	0.459339	0.432669	0.308111
chrI_34001_+	-0.221918	-0.316065	0.207766	-0.316065	0.237301
chrI_34021_+	-0.431144	-0.703278	0.143401	-0.703278	0.162633
chrI_34041_+	-0.352646	-0.550697	0.256235	-0.373642	0.446019
chrI_34061_+	-0.452775	-0.3604	0.0144539	0.0265309	0.495958
chrI_34081_+	-0.588957	-0.79273	-0.385848	0.0188159	-0.211985
chrI_34101_+	0.141587	-0.240665	-0.11633	0.302325	0.445986
chrI_34121_+	-0.17433	0.11228	-0.292678	-0.523302	-0.211244
chrI_34141_+	-0.385663	0.0361679	-0.301652	-0.513702	-0.2567
chrI_34161_+	0.371205	0.289573	0.272242	-0.0387392	-0.0188638
chrI_34181_+	0.460834	0.374822	0.693468	1.01135	0.355764
chrI_34201_+	0.18091	0.356911	0.465451	1.32924	0.750175
chrI_34221_+	-0.074696	0.0176286	0.160204	0.776165	0.466397
chrI_34241_+	-0.305944	-0.0105543	0.630468	0.755141	-0.0985437
chrI_34261_+	-0.0338942	-0.0338942	0.011449	-0.0338942	0.28617
chrI_34281_+	-0.273577	-0.156844	-0.144695	-0.23782	-0.163927
chrI_34301_+	-0.47472	0.692612	0.135966	0.661556	-0.11598
chrI_34321_+	-0.141472	0.893877	0.222363	0.97523	0.0328571
chrI_34341_+	0.448402	0.328211	0.711933	1.25494	0.227863
chrI_34361_+	0.497846	0.260423	0.830898	1.00405	0.145289
chrI_34381_+	0.134126	-0.169471	0.36902	0.846888	0.197983
chrI_34401_+	0.0255569	-0.0983348	0.181996	-0.269007	0.208611
chrI_34421_+	0.037156	0.145111	-0.111	0.0513187	0.306108
chrI_34441_+	0.299675	0.66454	0.157636	1.18265	0.59181
chrI_34461_+	0.00811536	0.0650662	0.0501423	0.462183	0.0838869
chrI_34481_+	-0.0423549	0.531454	0.204124	-0.518568	-0.0924939
chrI_34501_+	-0.128961	0.794118	0.321365	-0.572832	0.154266
chrI_34521_+	-0.53667	0.134163	0.00430866	0.168426	0.263685
chrI_34541_+	-0.405874	-0.452947	0.335347	1.06922	0.352672
chrI_34561_+	-0.0906735	-0.304246	0.199757	0.449435	-0.0466933
chrI_34581_+	-0.489584	-0.456795	-0.0311547	0.51419	0.144516
chrI_34601_+	-0.607474	0.210438	0.00302119	0.775139	0.221873
chrI_34621_+	-0.399902	0.160153	-0.0520158	0.363162	0.159024
chrI_34641_+	-0.061248	0.269596	0.279605	0.503929	0.164771
chrI_34661_+	-0.154413	0.420628	0.11752	-0.0348466	-0.407814
chrI_34681_+	0.158952	-0.501966	-0.3142	-0.559665	-0.323627
chrI_34701_+	-0.587399	-0.669893	-0.475218	-0.0836984	-0.483341
chrI_34721_+	-0.739248	-0.238115	-0.49273	-0.358452	-0.482995
chrI_34741_+	-0.248771	-0.198658	-0.141336	-0.248771	-0.0487038
chrI_34761_+	-0.0896076	-0.0896076	0.0160986	-0.0896076	-0.0169811
chrI_34781_+	0	0	0	0	0
chrI_34801_+	-0.342836	-0.129089	-0.266624	-0.342836	-0.0298195
chrI_34821_+	-0.307845	0.688907	0.224491	-0.307845	0.621556
chrI_34841_+	-0.46372	0.945176	-0.00851428	-0.580457	0.313186
chrI_34861_+	-0.376222	0.578636	-0.347273	-0.656379	-0.193035
chrI_34881_+	-0.396257	-0.376863	-0.226303	-0.715398	-0.21074
chrI_34901_+	-0.158339	-0.0510231	-0.0683667	-0.141733	0.00895358
chrI_34921_+	-0.121389	0.555713	-0.320143	-0.0377006	-0.304947
chrI_34941_+	0.299647	0.729516	-0.00234551	0.0465583	0.0830861
chrI_34961_+	0.116458	-0.434495	-0.283154	-0.532959	-0.171027
chrI_34981_+	-0.215795	-0.296843	-0.296843	-0.296843	-0.193647
chrI_35001_+	-0.00847355	-0.00847355	0.0610752	-0.00847355	0.143363
chrI_35021_+	-0.347882	0.170041	-0.34273	-0.392477	-0.349927
chrI_35041_+	0.024964	0.580458	-0.129823	-0.0901231	-0.0616189
chrI_35061_+	-0.352308	0.485718	-0.0156925	-0.289589	-0.0996969
chrI_35081_+	-0.553048	-0.412957	-0.187936	-0.576632	-0.0964456
chrI_35101_+	-0.816762	-0.311752	-0.737626	-0.99364	-0.765531
chrI_35121_+	-1.03856	0.0534054	-0.932108	-1.03856	-0.997353
chrI_35141_+	-0.64563	0.404293	-0.395688	-0.42966	-0.248644
chrI_35161_+	-0.791565	0.431189	-0.480047	-0.410476	-0.274121
chrI_35181_+	-0.719968	-0.0322848	-0.626584	0.021978	-0.655596
chrI_35201_+	-0.409845	-0.970573	-0.922157	0.0840813	-0.829543
chrI_35221_+	-0.0225119	-0.0063888	-0.0969957	0.861582	-0.12779
chrI_35241_+	-0.0101583	0.794831	-0.201234	-0.0678287	0.126329
chrI_35261_+	-0.139405	-0.294278	-0.631464	-0.77148	-0.23294
chrI_35281_+	-0.658991	-0.256059	-0.421679	-0.779343	-0.218882
chrI_35301_+	-0.231874	0.30921	-0.0210511	0.0925617	0.163102
chrI_35321_+	0.0817038	0.146721	0.242793	0.130383	0.662498
chrI_35341_+	-0.0920499	-0.878444	0.355705	-0.233738	0.284308
chrI_35361_+	-0.340361	-0.895564	0.05527	-0.731916	-0.244169
chrI_35381_+	-0.280544	-0.647821	-0.517058	-0.175451	-0.268589
chrI_35401_+	0.21537	-0.43151	-0.567366	-0.550324	-0.210418
chrI_35421_+	-0.200727	-0.197439	-0.214938	-0.672169	-0.232948
chrI_35441_+	-0.29749	0.157917	-0.201767	-0.593007	-0.184168
chrI_35461_+	0.0714496	-0.231356	0.0954996	-0.264177	0.162172
chrI_35481_+	-0.371706	0.215219	-0.122922	-0.0684194	0.190249
chrI_35501_+	0.455153	0.507496	-0.0371506	0.689663	0.228972
chrI_35521_+	0.529236	0.23393	-0.0477387	0.237512	0.357104
chrI_35541_+	0.124604	0.357082	0.236053	0.19717	0.443383
chrI_35561_+	0.321076	-0.196601	0.229963	0.499278	0.67542
chrI_35581_+	0.0753819	-0.598835	0.0142788	0.402329	0.518951
chrI_35601_+	0.111163	0.013303	0.301893	0.522108	0.47075
chrI_35621_+	0.629254	0.215769	0.55393	0.703321	0.830485
chrI_35641_+	0.329247	0.487751	0.740494	0.479505	0.289447
chrI_35661_+	0.0673176	0.920761	0.528691	0.49	0.109072
chrI_35681_+	0.322859	0.224054	0.0381137	0.59142	-0.328164
chrI_35701_+	0.913776	-0.35979	0.590163	0.176214	0.0786377
chrI_35721_+	1.05757	0.0494204	0.882039	0.14533	0.501939
chrI_35741_+	0.440422	-0.00933848	0.307415	-0.141237	0.203425
chrI_35761_+	-0.39733	-0.257132	-0.105001	-0.575583	-0.0774547
chrI_35781_+	-0.238876	-0.879662	-0.297991	-0.0524679	-0.190331
chrI_35801_+	0.3012	-0.629934	-0.0476431	0.389049	-0.0239318
chrI_35821_+	0.304738	-0.626842	0.289682	1.00492	0.655519
chrI_35841_+	-0.31532	-0.863027	0.114964	0.287194	0.209535
chrI_35861_+	-0.330516	-0.617015	0.196135	-0.617015	-0.0666481
chrI_35881_+	-0.154772	-0.497487	-0.0411605	-0.432915	0.0196885
chrI_35901_+	0.418964	-0.52965	0.0205877	-0.0991719	0.530098
chrI_35921_+	0.0470736	0	0.639404	0.430478	0.9628
chrI_35941_+	-0.129433	-0.129433	0.270141	0.257997	0.308368
chrI_35961_+	-0.0574206	-0.119169	0.164437	-0.365328	-0.242386
chrI_35981_+	0.292816	-0.187675	0.39017	-0.0286628	0.0549348
chrI_36001_+	0.214602	-0.314787	0.388669	0.674355	0.309152
chrI_36021_+	0.140975	-0.404862	0.365559	0.887981	0.48524
chrI_36041_+	0.0669526	0.275707	0.00676829	0.884292	-0.00083793
chrI_36061_+	0.170608	-0.337432	-0.178367	0.230346	0.159859
chrI_36081_+	0.316153	-0.0743516	0.285777	0.358048	0.609856
chrI_36101_+	0.333744	0.538568	0.879442	0.653545	0.782571
chrI_36121_+	0.235837	0.654265	0.666385	0.401436	0.659297
chrI_36141_+	0.371869	-0.16314	0.594185	0.580105	0.688838
chrI_36161_+	0.511902	0.316294	0.48232	0.445488	0.448231
chrI_36181_+	0.772183	0.399998	0.694576	0.505792	0.692662
chrI_36201_+	0.73356	-0.159328	0.808967	1.41742	0.99008
chrI_36221_+	0.0921246	-0.49468	-0.281887	0.646679	-0.266056
chrI_36241_+	-0.0813799	-0.563144	-0.17686	0.774718	-0.44417
chrI_36261_+	0.293306	-0.522045	0.704213	0.719934	-0.136268
chrI_36281_+	0.0993643	-0.348549	0.428443	-0.277035	-0.159359
chrI_36301_+	-0.0668967	-0.0668967	0.0316994	-0.0668967	-0.0523332
chrI_36321_+	-0.10952	-0.10952	-0.0486652	-0.10952	-0.0907954
chrI_36341_+	-0.0696948	-0.0696948	-0.0218801	-0.0696948	-0.0280843
chrI_36361_+	0	0	0.0869359	0	0.0353688
chrI_36381_+	0	0	0.0521615	0	0.0124831
chrI_36401_+	0	0	0	0	0
chrI_36421_+	0.0156912	0	0.00434679	0	0.0143919
chrI_36441_+	-0.209901	-0.608242	-0.3337	-0.608242	-0.114079
chrI_36461_+	-0.679183	-0.861877	-0.453712	-0.861877	-0.084078
chrI_36481_+	-0.487257	-0.487257	-0.294163	-0.487257	-0.218287
chrI_36501_+	-0.0991811	-0.299643	-0.167609	-0.299643	0.00796563
chrI_36521_+	-0.390715	-0.52809	-0.450289	-0.497409	-0.216336
chrI_36541_+	-0.970176	-0.728311	-0.602214	-0.669092	-0.714646
chrI_36561_+	-0.717441	-0.560243	-0.559326	-0.212542	-0.183344
chrI_36581_+	-0.410948	-0.480867	-0.519039	0.151345	-0.128426
chrI_36601_+	-0.682863	0.0955544	-0.441486	-0.930098	-0.556958
chrI_36621_+	-0.0317462	-0.332936	-0.285636	-0.177843	-0.355172
chrI_36641_+	0.234651	-0.784018	-0.210809	0.302587	0.152914
chrI_36661_+	0.293711	-1.15181	-0.337204	-0.341002	-0.321908
chrI_36681_+	0.470906	-0.558624	0.22558	-0.00281357	0.0356526
chrI_36701_+	0.693921	-0.253022	0.451243	-0.378749	0.23802
chrI_36721_+	0.721058	-0.451453	0.0475243	0.0884799	0.530745
chrI_36741_+	1.07976	-0.42361	-0.309883	0.724621	0.252432
chrI_36761_+	0.706004	-0.251612	-0.0682654	-0.0728263	-0.0126068
chrI_36781_+	0.694132	-0.0298692	0.308737	-0.0298692	0.503783
chrI_36801_+	0.416497	-0.149346	0.332553	0.173512	0.399584
chrI_36821_+	0.111597	-0.53727	0.183281	-0.384602	-0.270211
chrI_36841_+	0.536225	0.39158	0.309825	0.300437	-0.17287
chrI_36861_+	-0.000958205	0.175001	0.0541273	0.333333	-0.203798
chrI_36881_+	0.286518	-0.207185	0.101226	0.628502	0.313127
chrI_36901_+	0.559475	-0.187037	0.360289	0.608335	0.577529
chrI_36921_+	0.333962	-0.136882	0.310799	0.603343	-0.0357926
chrI_36941_+	-0.00875223	0.259088	0.11985	1.05141	-0.274518
chrI_36961_+	0.532918	0.713705	-0.0107335	0.85272	-0.144165
chrI_36981_+	0.458761	0.432687	-0.119656	0.613456	0.0783055
chrI_37001_+	0.133885	-0.53598	-0.15639	0.265169	0.0153633
chrI_37021_+	0.396259	-0.497496	-0.0333251	0.444005	-0.134221
chrI_37041_+	-0.375224	-0.554125	-0.500896	-0.286711	-0.246914
chrI_37061_+	-0.387859	0.130704	-0.0248956	-0.392058	0.163432
chrI_37081_+	-0.0900099	-0.225621	-0.043551	0.104631	0.324262
chrI_37101_+	-0.187884	-0.519862	-0.190495	0.260403	0.207371
chrI_37121_+	-0.127097	-0.637176	-0.0972209	-0.332539	0.0872288
chrI_37141_+	0.148946	-0.405487	-0.0357395	-0.369505	-0.309506
chrI_37161_+	-0.119437	0.0605816	-0.220102	-0.16074	-0.102344
chrI_37181_+	0	0.250566	0	0	0.0166441
chrI_37201_+	0	0	0	0	0
chrI_37221_+	0	0	0	0	0
chrI_37241_+	0	0	0.00869359	0	0
chrI_37261_+	0	0	0.0869359	0	0.0900462
chrI_37281_+	0	0	0.0347744	0	0.300154
chrI_37301_+	-0.0561113	-0.0561113	-0.0561113	-0.0561113	0.169004
chrI_37321_+	-0.374075	-0.374075	-0.374075	-0.374075	-0.25497
chrI_37341_+	-0.535155	-0.535155	-0.535155	-0.535155	-0.427445
chrI_37361_+	-0.636702	-0.636702	-0.391831	-0.296268	-0.136496
chrI_37381_+	-0.549375	-0.549375	-0.354726	0.423294	-0.0113198
chrI_37401_+	-0.19534	-0.19534	-0.19534	0.145094	-0.129572
chrI_37421_+	-0.358845	-0.0080519	-0.358845	-0.358845	-0.320444
chrI_37441_+	-0.300422	-0.0999686	-0.217833	-0.300422	-0.125806
chrI_37461_+	-0.356966	-0.356966	-0.304804	-0.356966	-0.143243
chrI_37481_+	-0.258629	-0.512799	-0.306104	-0.644083	0.306191
chrI_37501_+	-0.069213	-0.217399	-0.0467677	-0.414326	0.522038
chrI_37521_+	-0.0199128	-0.0199128	0.0670231	-0.0199128	0.126273
chrI_37541_+	-0.317964	0.821412	-0.287536	-0.317964	-0.110631
chrI_37561_+	-0.374075	1.09776	-0.374075	-0.374075	-0.217026
chrI_37581_+	0.127678	0.342669	-0.0374075	-0.0374075	0.0580368
chrI_37601_+	0.436767	0.158741	0.325497	-0.169471	0.234462
chrI_37621_+	0.302547	0.109509	0.568844	-0.169471	0.257845
chrI_37641_+	-0.0240956	-0.121743	0.162818	0.144815	-0.0304927
chrI_37661_+	0.0186118	-0.27649	0.108208	0.485102	-0.221061
chrI_37681_+	0.33951	-0.0838438	0.180852	0.111522	0.0586167
chrI_37701_+	0.00467059	-0.321108	-0.299868	0.212006	-0.225394
chrI_37721_+	0.194614	-0.160554	0.194798	0.435481	0.0791713
chrI_37741_+	0.658563	-0.0677884	0.765799	-0.0247406	0.354516
chrI_37761_+	0.437786	-0.14405	0.43315	-0.14405	0.237481
chrI_37781_+	0.416889	-0.294327	-0.0490533	-0.294327	0.673231
chrI_37801_+	0.176086	-0.298684	-0.0899272	-0.278613	0.209383
chrI_37821_+	-0.195248	-0.506553	0.151161	-0.105117	-0.299074
chrI_37841_+	-0.0669405	-0.329259	0.0325538	0.032033	-0.167125
chrI_37861_+	0.293925	0	0.0568844	0	0.202281
chrI_37881_+	0.0235368	0	0.162527	0	0.383155
chrI_37901_+	0.0497118	-0.311424	-0.0500618	-0.518661	0.186899
chrI_37921_+	0.707336	-0.523143	0.147916	-1.11856	-0.253338
chrI_37941_+	0.627197	-0.248525	0.443212	-0.562644	-0.0656138
chrI_37961_+	-0.119477	-0.119477	0.0849048	-0.119477	-0.0968827
chrI_37981_+	0.157151	-0.199128	0.339652	-0.199128	-0.085709
chrI_38001_+	0.275792	-0.181917	0.329046	-0.181917	0.0403193
chrI_38021_+	-0.0453382	-0.374075	0.253831	-0.374075	-0.0249138
chrI_38041_+	0.0380359	-0.0561113	0.181647	0.408732	-0.0129971
chrI_38061_+	0	0	0.251255	0.715143	0.121397
chrI_38081_+	0.335636	-0.11863	0.795965	0.629028	-0.0679353
chrI_38101_+	0.181092	-0.0593148	0.307004	0.207242	-0.0443071
chrI_38121_+	0.0135426	-0.371058	-0.168061	-0.18066	-0.0425228
chrI_38141_+	-0.275871	-0.463789	-0.204938	0.316362	-0.205582
chrI_38161_+	-0.253357	0.192135	0.173073	-0.15439	-0.258642
chrI_38181_+	-0.0859914	0.198997	0.275362	0.220132	-0.0600725
chrI_38201_+	0.051119	-0.169471	0.21021	0.513818	-0.0251948
chrI_38221_+	-0.0764697	-0.233382	0.0497687	0.197097	0.23633
chrI_38241_+	-0.0435005	-0.0623482	0.224628	0.0154221	0.303954
chrI_38261_+	-0.112286	0.00417073	0.331207	0.238883	0.128917
chrI_38281_+	0.325011	-0.0111561	0.202451	0.476334	0.431569
chrI_38301_+	0.201995	0.226504	-0.124967	-0.149346	0.186035
chrI_38321_+	0.130541	0.302005	0.0875484	-0.199128	-0.0895334
chrI_38341_+	0.527635	0.135571	0.377544	-0.0398256	0.173246
chrI_38361_+	0.477876	0.327481	0.48699	0.513759	0.310508
chrI_38381_+	0.252633	0.790917	0.207567	0.685274	0.433034
chrI_38401_+	0.137691	0.413496	0.1372	-0.107999	0.563612
chrI_38421_+	-0.132666	0.0529541	0.0365679	-0.00417188	-0.0235157
chrI_38441_+	-0.218196	-0.233887	0.0811196	-0.176606	-0.0596722
chrI_38461_+	-0.241709	-0.347836	0.117942	0.589017	-0.0969134
chrI_38481_+	0.0550774	-0.145384	0.0752261	0.790715	0.0324002
chrI_38501_+	-0.157662	-0.189044	-0.113613	-0.0814245	-0.0627911
chrI_38521_+	-0.0729197	-0.198449	0.0744667	-0.198449	-0.0244385
chrI_38541_+	-0.166841	-0.101198	-0.0528073	-0.166841	-0.138232
chrI_38561_+	-0.418186	0.55071	-0.214824	-0.453562	-0.340033
chrI_38581_+	0.146345	0.76943	0.331705	-0.102924	-0.0249141
chrI_38601_+	0.284891	-0.128178	0.338717	-0.215414	-0.135382
chrI_38621_+	0.255794	-0.374075	-0.100715	-0.374075	-0.330559
chrI_38641_+	0.431146	-0.230374	0.436078	-0.230374	-0.136516
chrI_38661_+	0.0598377	-0.135577	0.510302	-0.135577	-0.0539662
chrI_38681_+	-0.264585	-0.264585	-0.220464	-0.264585	-0.0844921
chrI_38701_+	-0.251176	-0.185533	-0.155271	0.0153814	0.0258374
chrI_38721_+	-0.303447	0.00118059	-0.0854589	0.461473	0.211765
chrI_38741_+	-0.207229	-0.164087	-0.0100402	0.343008	-0.145135
chrI_38761_+	-0.0134091	-0.213871	0.0121287	-0.213871	-0.0414228
chrI_38781_+	0	0	0.0406318	0	0.0879555
chrI_38801_+	0	0	0.121895	0	0.0432242
chrI_38821_+	0	0.213363	0.00869359	0	0
chrI_38841_+	-0.169471	0.651315	0.0576502	-0.169471	0.321482
chrI_38861_+	-0.135577	0.386666	0.0820868	-0.135577	0.279247
chrI_38881_+	-0.189172	-0.189172	0.0840034	-0.189172	-0.151722
chrI_38901_+	0	0	0.0173872	0	0.00416103
chrI_38921_+	-0.0677884	-0.0677884	-0.033014	-0.0677884	-0.0677884
chrI_38941_+	-0.169471	-0.169471	-0.0825351	-0.169471	-0.169471
chrI_38961_+	-0.0287725	-0.229234	0.0400185	-0.229234	-0.159488
chrI_38981_+	0	0	0.130022	0	0
chrI_39001_+	0	0	0.121895	0	0
chrI_39021_+	-0.189172	-0.189172	-0.0266441	-0.189172	-0.189172
chrI_39041_+	-0.0099564	-0.0099564	0.0306754	-0.0099564	-0.0099564
chrI_39061_+	0	0	0.0325054	0	0.0312077
chrI_39081_+	0.298419	0	0.162527	0	0.049699
chrI_39101_+	0.055146	-0.0642216	-0.0560952	-0.0642216	-0.0558995
chrI_39121_+	-0.305053	-0.305053	-0.1868	-0.305053	-0.26807
chrI_39141_+	-0.187037	-0.187037	-0.0181055	-0.187037	-0.104984
chrI_39161_+	-0.374075	-0.374075	-0.348735	-0.374075	-0.345064
chrI_39181_+	-0.168334	0.0121823	-0.168334	-0.168334	-0.168334
chrI_39201_+	-0.110156	0.218056	-0.0594765	-0.110156	-0.0467552
chrI_39221_+	0.0981611	0.519571	-0.169966	0.396744	0.0330402
chrI_39241_+	-0.034946	1.15112	-0.0851459	-0.144835	-0.0935614
chrI_39261_+	-0.230144	0.997732	-0.0300841	0.197437	0.0985414
chrI_39281_+	-0.199578	1.07206	-0.137717	0.0962452	0.381821
chrI_39301_+	0.0683721	0.783638	-0.424347	-0.688616	0.0741102
chrI_39321_+	0.216909	0.09177	-0.290669	-1.17243	0.400976
chrI_39341_+	0.311358	0.204921	-0.34275	-0.656054	0.549724
chrI_39361_+	0.333882	-0.476514	-0.198912	-0.0675595	0.532818
chrI_39381_+	-0.134697	-0.597977	-0.075151	-0.597977	0.0418163
chrI_39401_+	-0.713677	-0.88125	-0.157292	-0.88125	-0.46871
chrI_39421_+	-0.111745	-0.894015	0.0479205	-0.393414	-0.255121
chrI_39441_+	0.677702	-0.593323	-0.14303	-0.28452	-0.0454176
chrI_39461_+	0.441471	0.703992	-0.0462316	0.430705	-0.157532
chrI_39481_+	-0.0963329	0.798098	0.286531	0.247718	-0.0748425
chrI_39501_+	0.061178	0.0270878	0.0401037	0.950853	-0.200347
chrI_39521_+	-0.043935	0.491221	-0.235702	0.993161	-0.297785
chrI_39541_+	0.290618	0.408714	-0.222048	0.134852	0.330708
chrI_39561_+	0.00383264	0.196586	-0.275553	-0.170809	0.178911
chrI_39581_+	-0.0552285	-0.0338547	-0.300183	-0.48123	-0.171707
chrI_39601_+	0.0936477	-0.157007	-0.340776	-0.396052	-0.304643
chrI_39621_+	0.27126	0.643296	0.0964147	0.194538	0.085654
chrI_39641_+	0.215018	0.550599	0.225685	0.257517	0.218193
chrI_39661_+	0.222927	0.331874	-0.112374	-0.169259	-0.091524
chrI_39681_+	-0.245247	-0.449477	-0.620792	0.265907	-0.162021
chrI_39701_+	-0.678458	-0.934159	-0.460346	-0.20958	-0.0638434
chrI_39721_+	-0.198496	-0.624855	-0.42474	-0.388092	-0.238824
chrI_39741_+	0.621071	-0.176465	-0.0173678	0.197712	-0.107224
chrI_39761_+	0.953652	0	0.358324	0.728481	0.173893
chrI_39781_+	0.480045	0	0.538765	0.193715	0.234368
chrI_39801_+	0.298688	-0.093209	0.348773	-0.093209	0.140067
chrI_39821_+	0.340608	-0.169471	0.275888	-0.169471	0.00527607
chrI_39841_+	0.234439	-0.7107	-0.0122382	0.729697	0.00801501
chrI_39861_+	0.792391	-1.03397	-0.00192687	0.326375	-0.222691
chrI_39881_+	0.407986	-0.753827	-0.146358	-0.56521	-0.26862
chrI_39901_+	0.28529	-0.608293	-0.156466	-0.608293	0.015136
chrI_39921_+	-0.142836	-0.763525	-0.11417	0.66475	0.0549472
[truncated: 601,562 more rows]
